# Supplementary material for: Loitering behavior detection by spatiotemporal characteristics quantification based on the dynamic features of Automatic Identification System (AIS) messages
Source: PeerJ Comput Sci. 2023 Sep 25;9:e1572. doi: 10.7717/peerj-cs.1572 (PMC10557514; doi:10.7717/peerj-cs.1572)
Supplement: Supplemental Information 1 — Function func_c and func_chd are to calculate the loitering prediction parameter F(c) and F(c,h,d) respectively. [file peerj-cs-09-1572-s001.py]

import math
import pandas as pd
from shapely.geometry import Point, MultiPoint, Polygon
from sqlalchemy import create_engine
from ais_params_stat import *

"""
F(c) = {delta_cog.sum() * sog.sum()} / (bb_area_nm * 180))
"""


def func_c(v_gdf, time_window, anchoring_bbox) -> gpd.GeoDataFrame:
    current_mmsi = ''
    # time_window = 24 hours, this is the length of the partial trajectory to be calculated to get the max F(c) value.
    loop_freq = np.NaN
    step = np.NaN

    mmsi_fc_dict = dict()
    mmsi_start_idx = dict()
    mmsi_end_idx = dict()
    mmsi_geom_dict = dict()
    mmsi_start_bdtime = dict()
    mmsi_end_bdtime = dict()
    mmsi_fc_flag_dict = dict()

    for mmsi in v_gdf['MMSI']:
        if current_mmsi != mmsi:
            current_mmsi = mmsi
            bdtimes = pd.Series(v_gdf.loc[v_gdf['MMSI'] == mmsi]['BaseDateTime'])
            bdtimes_first_index = bdtimes.first_valid_index()

            cog_series = pd.Series(v_gdf.loc[v_gdf['MMSI'] == mmsi]['COG'])
            heading_series = pd.Series(v_gdf.loc[v_gdf['MMSI'] == mmsi]['Heading'])

            lons = pd.Series(v_gdf.loc[v_gdf['MMSI'] == mmsi]['LON'])
            lons_first_index = lons.first_valid_index()

            lats = pd.Series(v_gdf.loc[v_gdf['MMSI'] == mmsi]['LAT'])
            lats_first_index = lats.first_valid_index()

            sog_series = pd.Series(v_gdf.loc[v_gdf['MMSI'] == mmsi]['SOG'])

            dcog_series = pd.Series(v_gdf.loc[v_gdf['MMSI'] == mmsi]['cog_change'])
            len_dcog = len(dcog_series)
            dcog_first_index = dcog_series.first_valid_index()
            dcog_last_index = dcog_series.last_valid_index()

            td_seconds = pd.Series(v_gdf.loc[v_gdf['MMSI'] == mmsi]['timedelta_seconds'])
            total_td_hours = td_seconds.sum() / 3600
            # print(len_gd, len_d, str(total_td_hours) + " hours")
            if total_td_hours <= time_window:
                loop_freq = 1
            else:
                if total_td_hours % time_window == 0:
                    loop_freq = total_td_hours / time_window
                else:
                    loop_freq = math.ceil(total_td_hours / time_window)
            step = math.ceil(len_dcog / loop_freq)
            # step is the length of partial list to be cut from geo_distances and expected_distances
            # then, calculate the fc of each partial list, finally return the maximum fc value
            # the time_window with the maximum fc is the most curved partial trajectory
            max_fc = 0
            max_start_idx = 0  # inclusive
            max_end_idx = 0  # exclusive
            max_part_lons = list()
            max_part_lats = list()
            max_start_bdtime = 0
            max_end_bdtime = 0
            is_fc_calculated = False

            print('step = ', step, 'len_dcog = ', len_dcog, 'dcog_first_index = ', dcog_first_index,
                  'dcog_last_index = ', dcog_last_index)

            for j in range(0, len_dcog):

                if len_dcog < time_window:
                    break
                start_idx = j  # inclusive
                end_idx = j + step  # exclusive

                if dcog_first_index + end_idx > dcog_last_index:
                    if start_idx == 0:
                        end_idx = dcog_last_index
                    else:
                        break

                # if dcog_first_index is None or dcog_last_index is None:
                #   break
                # else:
                print('start : ', start_idx, 'end :', end_idx, 'dcog_first_idx :', dcog_first_index,
                      'dcog_last_idx :', dcog_last_index)
                part_dcog = dcog_series[start_idx:end_idx]
                part_sog = sog_series[start_idx:end_idx]
                # here, a list of length = step, is taken from cog_change series
                print('mmsi :', mmsi, 'len part_gd', len(part_dcog))

                # create a bounding box of the subtrack (the track within the defined timeframe)
                # if the area of the bounding box is the same as the movement area of an anchoring vessel
                # then the vessel of the respected subtrack is at anchor: do it on monday 31 October 2022
                # max bounding box area of the swinging circle of vessel at anchor = 699,955.2 square yards (yards2)
                part_lons = lons[start_idx:end_idx]
                part_lats = lats[start_idx:end_idx]
                south_west_point = Point(part_lons.min(), part_lats.min())
                north_west_point = Point(part_lons.min(), part_lats.max())
                north_east_point = Point(part_lons.max(), part_lats.max())
                south_east_point = Point(part_lons.max(), part_lats.min())
                bounding_box = Polygon([south_west_point, north_west_point, north_east_point, south_east_point])
                bb_area = bounding_box.area  # in degrees2 (square degrees)
                bb_area_nm = bb_area * 60 * 60  # in nautical miles
                bb_area_yards = bb_area * 60 * 60 * 2000 * 2000  # in yards2 (square yards), note: 1 degree = 60 Nautical Miles, 1 Nutical Mile = 2000 yards
                print('bb_area_yards = ', bb_area_yards)

                if len(part_dcog) > 0 and bb_area_yards > anchoring_bbox:
                    # if local_fc == 0, then the vessel move in completely straigth line, no COG change
                    # if local_fc > 0, then the vessel move in curved trajectory --> possible loitering

                    local_fc = part_dcog.sum() * part_sog.sum() / (bb_area_nm * 180)

                    is_fc_calculated = True
                    print('local fc = ', local_fc)
                    print('max fc = ', max_fc)
                    if local_fc > max_fc:
                        max_fc = local_fc
                        max_start_idx = start_idx
                        max_end_idx = end_idx
                        print('start idx', start_idx, 'end idx', end_idx)
                        max_part_lons = lons[max_start_idx:max_end_idx]
                        max_part_lats = lats[max_start_idx:max_end_idx]
                        # part_timedeltas = timedeltas[max_start_idx:max_end_idx]
                        part_bdtimes = list(bdtimes[max_start_idx:max_end_idx])
                        # print('len part_bdtimes', len(part_bdtimes))
                        if len(part_bdtimes) > 0:
                            max_start_bdtime = part_bdtimes[0]
                            # print('start_bdtime', max_start_bdtime)
                            max_end_bdtime = part_bdtimes[-1]
                        else:
                            max_start_bdtime = 0
                            # print('start_bdtime', max_start_bdtime)
                            max_end_bdtime = 0

            if is_fc_calculated is True:
                mmsi_fc_dict[mmsi] = max_fc
                print('mmsi = ', mmsi, 'max_fc = ', max_fc, 'mmsi_fgdd_dict length = ',
                      len(mmsi_fc_dict.values()))
                mmsi_start_idx[mmsi] = max_start_idx
                mmsi_end_idx[mmsi] = max_end_idx
                mmsi_start_bdtime[mmsi] = max_start_bdtime
                mmsi_end_bdtime[mmsi] = max_end_bdtime

                if len(max_part_lons) > 1 and len(max_part_lats) > 1:
                    # mmsi_geom_dict[mmsi] = LineString(zip(part_lons, part_lats))
                    mmsi_geom_dict[mmsi] = MultiPoint([Point(x, y) for x, y in zip(max_part_lons, max_part_lats)])
                else:
                    mmsi_geom_dict[mmsi] = Point(0, 0)

    fc_gdf = gpd.GeoDataFrame({'mmsi': mmsi_fc_dict.keys(),
                               'fcogb': mmsi_fc_dict.values(),
                               'start_index': mmsi_start_idx.values(),
                               'end_index': mmsi_end_idx.values(),
                               'start_basedatetime': mmsi_start_bdtime.values(),
                               'end_basedatetime': mmsi_end_bdtime.values(),
                               'geometry': mmsi_geom_dict.values()},
                              crs='EPSG:4326')

    return fc_gdf


"""
F(c,h,d) = {delta_cog.sum() * abs(cog-heading).sum() * sog.sum()} / (bb_area_nm * geodist_start_end_nm)
"""


def func_chd(v_gdf, time_window, anchoring_bbox) -> gpd.GeoDataFrame:
    current_mmsi = ''
    # time_window = 24 hours, this is the length of a partial track to be calculated to get the max F(c,h,d) value of the trajectory
    loop_freq = np.NaN
    step = np.NaN

    mmsi_fchd_dict = dict()
    mmsi_start_idx = dict()
    mmsi_end_idx = dict()
    mmsi_geom_dict = dict()
    mmsi_start_bdtime = dict()
    mmsi_end_bdtime = dict()
    mmsi_fchd_flag_dict = dict()

    for mmsi in v_gdf['MMSI']:
        if current_mmsi != mmsi:
            current_mmsi = mmsi
            bdtimes = pd.Series(v_gdf.loc[v_gdf['MMSI'] == mmsi]['BaseDateTime'])
            bdtimes_first_index = bdtimes.first_valid_index()

            lons = pd.Series(v_gdf.loc[v_gdf['MMSI'] == mmsi]['LON'])
            lons_first_index = lons.first_valid_index()

            lats = pd.Series(v_gdf.loc[v_gdf['MMSI'] == mmsi]['LAT'])
            lats_first_index = lats.first_valid_index()

            sog_series = pd.Series(v_gdf.loc[v_gdf['MMSI'] == mmsi]['SOG'])

            dcog_series = pd.Series(v_gdf.loc[v_gdf['MMSI'] == mmsi]['cog_change'])
            len_dcog = len(dcog_series)
            dcog_first_index = dcog_series.first_valid_index()
            dcog_last_index = dcog_series.last_valid_index()

            dcoh_series = pd.Series(v_gdf.loc[v_gdf['MMSI'] == mmsi]['delta_cog_heading'])
            len_dcoh = len(dcoh_series)
            dcoh_first_index = dcoh_series.first_valid_index()
            dcoh_last_index = dcoh_series.last_valid_index()

            td_seconds = pd.Series(v_gdf.loc[v_gdf['MMSI'] == mmsi]['timedelta_seconds'])
            total_td_hours = td_seconds.sum() / 3600
            # print(len_gd, len_d, str(total_td_hours) + " hours")
            if total_td_hours <= time_window:
                loop_freq = 1
            else:
                if total_td_hours % time_window == 0:
                    loop_freq = total_td_hours / time_window
                else:
                    loop_freq = math.ceil(total_td_hours / time_window)
            step = math.ceil(len_dcog / loop_freq)
            # step is the length of partial list to be cut from geo_distances and expected_distances
            # then, calculate the fchd of each partial list, finally return the maximum fchd value
            # the time_window with the maximum fchd is the most curved partial trajectory
            max_fchd = 0
            max_start_idx = 0  # inclusive
            max_end_idx = 0  # exclusive
            max_part_lons = list()
            max_part_lats = list()
            max_start_bdtime = 0
            max_end_bdtime = 0
            is_fchd_calculated = False

            print('step = ', step, 'len_dcog = ', len_dcog, 'dcog_first_index = ', dcog_first_index,
                  'dcog_last_index = ', dcog_last_index)

            for j in range(0, len_dcog):

                if len_dcog < time_window:
                    break
                start_idx = j  # inclusive
                end_idx = j + step  # exclusive

                if dcog_first_index + end_idx > dcog_last_index:
                    if start_idx == 0:
                        end_idx = dcog_last_index
                    else:
                        break

                print('start : ', start_idx, 'end :', end_idx, 'dcog_first_idx :', dcog_first_index,
                      'dcog_last_idx :', dcog_last_index)
                part_dcog = dcog_series[start_idx:end_idx]
                part_sog = sog_series[start_idx:end_idx]
                part_dcoh = dcoh_series[start_idx:end_idx]
                print('mmsi :', mmsi, 'len part_dcog', len(part_dcog))

                # create a bounding box of the subtrack (the track within the defined timeframe)
                # if the area of the bounding box is the same as the movement area of an anchoring vessel
                # then the vessel of the respected subtrack is at anchor: do it on monday 31 October 2022
                # max bounding box area of the swinging circle of vessel at anchor = 699955.2 square yards (yards2)
                part_lons = lons[start_idx:end_idx]
                part_lats = lats[start_idx:end_idx]
                south_west_point = Point(part_lons.min(), part_lats.min())
                north_west_point = Point(part_lons.min(), part_lats.max())
                north_east_point = Point(part_lons.max(), part_lats.max())
                south_east_point = Point(part_lons.max(), part_lats.min())
                bounding_box = Polygon([south_west_point, north_west_point, north_east_point, south_east_point])
                bb_area = bounding_box.area  # in degrees2 (square degrees)
                bb_area_nm = bb_area * 60 * 60  # in nautical miles
                bb_area_yards = bb_area * 60 * 60 * 2000 * 2000  # in yards2 (square yards), note: 1 degree = 60 Nautical Miles, 1 Nutical Mile = 2000 yards
                print('bb_area_yards = ', bb_area_yards)
                geodist_start_end_nm = gdist.distance((part_lats.to_list()[0], part_lons.to_list()[0]),
                                                      (part_lats.to_list()[-1],
                                                       part_lons.to_list()[-1])).nautical  # dist in Nm
                # geodist_start_end_yards = geodist_start_end * 2000

                if len(part_dcog) > 0 and geodist_start_end_nm > 0 and part_sog.sum() > 0 and bb_area_yards > anchoring_bbox:
                    local_fchd = (part_dcog.sum() * part_dcoh.sum() * part_sog.sum()) / (
                            bb_area_nm * geodist_start_end_nm)  # 14 January 2023
                    is_fchd_calculated = True
                    print('local_fchd = ', local_fchd, 'max_fchd = ', max_fchd)

                    if local_fchd > max_fchd:
                        max_fchd = local_fchd
                        max_start_idx = start_idx
                        max_end_idx = end_idx
                        print('start idx', start_idx, 'end idx', end_idx)
                        max_part_lons = lons[max_start_idx:max_end_idx]
                        max_part_lats = lats[max_start_idx:max_end_idx]
                        # part_timedeltas = timedeltas[max_start_idx:max_end_idx]
                        part_bdtimes = list(bdtimes[max_start_idx:max_end_idx])
                        # print('len part_bdtimes', len(part_bdtimes))
                        if len(part_bdtimes) > 0:
                            max_start_bdtime = part_bdtimes[0]
                            # print('start_bdtime', max_start_bdtime)
                            max_end_bdtime = part_bdtimes[-1]
                        else:
                            max_start_bdtime = 0
                            # print('start_bdtime', max_start_bdtime)
                            max_end_bdtime = 0

            if is_fchd_calculated is True:
                mmsi_fchd_dict[mmsi] = max_fchd
                print('mmsi = ', mmsi, 'max_fchd = ', max_fchd, 'mmsi_fchd_dict length = ',
                      len(mmsi_fchd_dict.values()))
                mmsi_start_idx[mmsi] = max_start_idx
                mmsi_end_idx[mmsi] = max_end_idx
                mmsi_start_bdtime[mmsi] = max_start_bdtime
                mmsi_end_bdtime[mmsi] = max_end_bdtime

                if len(max_part_lons) > 1 and len(max_part_lats) > 1:
                    # mmsi_geom_dict[mmsi] = LineString(zip(part_lons, part_lats))
                    mmsi_geom_dict[mmsi] = MultiPoint([Point(x, y) for x, y in zip(max_part_lons, max_part_lats)])
                else:
                    mmsi_geom_dict[mmsi] = Point(0, 0)

    fchd_gdf = gpd.GeoDataFrame({'mmsi': mmsi_fchd_dict.keys(),
                                 'fcshdb': mmsi_fchd_dict.values(),
                                 'start_index': mmsi_start_idx.values(),
                                 'end_index': mmsi_end_idx.values(),
                                 'start_basedatetime': mmsi_start_bdtime.values(),
                                 'end_basedatetime': mmsi_end_bdtime.values(),
                                 'geometry': mmsi_geom_dict.values()},
                                crs='EPSG:4326')

    return fchd_gdf


if __name__ == '__main__':
    timerange = 24  # hours
    engine = create_engine("postgresql://hoge@127.0.0.1:5432/marine_cadastre_2021")
    src_table = 'v3_jan_jul_2021_all_dataset_res30_3days_stats'
    result_tbl = src_table[:-6] + '_tf' + str(timerange)

    anchoring_bb_area_yds = 700000  # from the max radius of anchoring vessel on US waters january 2021

    print("Fetching AIS data stats from database")
    vessel_df = pd.read_sql("""SELECT * FROM """ + src_table + """ ORDER BY "MMSI" ASC, "BaseDateTime" ASC""", engine)
    print("Finished fetching GeoDataFrame from PostGIS")

    print("Calculating F(c) ...")
    fcogb_df = func_c(vessel_df, timerange, anchoring_bb_area_yds)
    print("Writing F(c) to file")
    fcogb_df.to_csv("../data/output/peerj_fc_" + result_tbl + ".csv", index=False)

    print("Calculating F(c,h,d) ...")
    fcshdb_df = func_chd(vessel_df, timerange, anchoring_bb_area_yds)
    print("Writing F(c,h,d) to file")
    fcshdb_df.to_csv("../data/output/peerj_fchd_" + result_tbl + ".csv", index=False)
