# Supplementary material for: Loitering behavior detection by spatiotemporal characteristics quantification based on the dynamic features of Automatic Identification System (AIS) messages
Source: PeerJ Comput Sci. 2023 Sep 25;9:e1572. doi: 10.7717/peerj-cs.1572 (PMC10557514; doi:10.7717/peerj-cs.1572)
Supplement: Supplemental Information 3 [file peerj-cs-09-1572-s003.ipynb]

# %% [code]
import pandas as pd
import geopandas as gpd
import matplotlib.pyplot as plt
import seaborn as sns
from shapely.geometry import Point, LineString, MultiPoint
from shapely import wkt
import numpy as np
sns.set_style('darkgrid')
from sklearn.neighbors import NearestNeighbors
from sklearn.ensemble import IsolationForest
from sklearn import metrics

# %% [code]
def iqr_upper(df, col):
    q3 = df[col].quantile(0.75)
    q1 = df[col].quantile(0.25)
    iqr = q3 - q1
    iqr15 = 1.5 * iqr
    iqr30 = 3.0 * iqr
    # upper_fence = q3 + 0.1*iqr
    upper_fence = q3 + iqr30
    # upper_inner_fence = q3 + iqr15
    # upper_outer_fence = q3 + iqr30
    # print(lower_inner_fence, lower_outer_fence, upper_inner_fence, upper_outer_fence)
    out_rate = sum([1 if val >= upper_fence else 0 for val in df[col]])/len(df)
    return out_rate
    

# %% [code]
def zscore_modif(df, col):
    k = 1.486
    median = df[col].quantile(0.5)
    median_absolute_deviation = np.median([np.abs(val - median) for val in df[col]])
    mad_k = median_absolute_deviation * k
    out_rate = sum([1 if (val - median)/mad_k > 3 else 0 for val in df[col]])/len(df)
    return out_rate

# %% [code]
def contams(gdfs, fcob_ewm, fcog_ewm, fcod_ewm, fcoh_ewm):
    fcob, fcog, fcod, fcoh = gdfs['fcob'], gdfs['fcog'], gdfs['fcod'], gdfs['fcoh']
    fcob_outs_rate = iqr_upper(fcob, 'fcob')
    fcog_outs_rate = iqr_upper(fcog, 'fcog')
    fcod_outs_rate = iqr_upper(fcod, 'fcod')
    fcoh_outs_rate = iqr_upper(fcoh, 'fcoh')
    print('fcob, fcog, fcod, fcoh outliers rate = ', fcob_outs_rate, fcog_outs_rate, fcod_outs_rate, fcoh_outs_rate)
    integrated_rate = (fcob_outs_rate * fcob_ewm + 
                       fcog_outs_rate * fcog_ewm + 
                       fcod_outs_rate * fcod_ewm + 
                       fcoh_outs_rate * fcoh_ewm ) / (fcob_ewm + fcog_ewm + fcod_ewm + fcoh_ewm)
    print('integrated outs rate = ', integrated_rate)
    return (integrated_rate, fcob_outs_rate, fcog_outs_rate, fcod_outs_rate, fcoh_outs_rate)
    

# %% [code]
# Entropy Weighted Method
import math
def ewm_dfs(dfs) -> pd.DataFrame:
    df = pd.DataFrame({'fcob':dfs['fcob'].fcob, 'fcog':dfs['fcog']['fcog'], 'fcod':dfs['fcod']['fcod'], 'fcoh':dfs['fcoh'].fcoh})
    df = df.apply(lambda x: ((x - np.min(x)) / (np.max(x) - np.min(x))))
    rows, cols = df.shape 
    k = 1.0 / math.log(rows)
    
    p = df / df.sum(axis=0)
    lnf = -np.log(p , where = df!=0 )*p*k
    
    d = 1 - lnf.sum(axis=0)
    w = d / d.sum()
    
    w = pd.DataFrame(w)
    w = w.round(5)
    w.index = df.columns
    w.columns =['weight']
    return w

# %% [code]
# Entropy Weighted Method
import math
def ewm_df(d) -> pd.DataFrame:
    df = pd.DataFrame({'fcob': d.fcob, 'fcog': d.fcog, 'fcod': d.fcod, 'fcoh': d.fcoh})
    df = df.apply(lambda x: ((x - np.min(x)) / (np.max(x) - np.min(x))))
    rows, cols = df.shape 
    k = 1.0 / math.log(rows)
    
    p = df / df.sum(axis=0)
    lnf = -np.log(p , where = df!=0 )*p*k
    
    d = 1 - lnf.sum(axis=0)
    w = d / d.sum()
    
    w = pd.DataFrame(w)
    w = w.round(5)
    w.index = df.columns
    w.columns =['weight']
    return w

# %% [code]
def csv_to_gdf(f_param, csv_filename) -> gpd.GeoDataFrame:
    df = pd.read_csv(csv_filename)
    df['geometry'] = df['geometry'].apply(wkt.loads)
    gdf = gpd.GeoDataFrame(df, crs='EPSG:4326')
    
    f_normalized = list()
    for f in gdf[f_param].tolist():
        f_norm = (f - gdf[f_param].min()) / (gdf[f_param].max() - gdf[f_param].min())
        f_normalized.append(f_norm)
    gdf[f_param + '_norm'] = f_normalized
    return gdf

# %% [code]
def construct_fgdf(tf):
    f_params = ['fcshdb']
    f_gdf = dict()
    for fp in f_params:
        f_gdf[fp] = csv_to_gdf(fp, '../data/output/peerj_fchd_v3_jan_jul_2021_all_dataset_res30_3days_tf' +str(tf)+ '.csv')
        # f_gdf[fp] = csv_to_gdf(fp, '../data/output/' + fp +'_v2_selected_dataset_res60_5n10days_tf' +str(tf)+ '.csv')
    return f_gdf

# %% [code]
def isol_forest_multiparams(f_gdfs, contam) -> pd.DataFrame:
    df = pd.DataFrame({'fcob': f_gdfs['fcob'].fcob_norm, 'fcog':f_gdfs['fcog']['fcog_norm'], 'fcod':f_gdfs['fcod']['fcod_norm'], 'fcoh':f_gdfs['fcoh'].fcoh_norm})
    print(df.shape)
    model=IsolationForest(n_estimators=100, max_samples='auto', contamination=float(contam), max_features=1.0)
    model.fit(df)
    scores = model.decision_function(df)
    scores_as_paper = [(0.5 - s) for s in scores]
    anomalies = model.predict(df)
    df['score'] = scores
    df['score_as_paper'] = scores_as_paper
    df['anomaly'] = anomalies
    return df

# %% [code]
def isol_forest_multiparams(wp_df, contam) -> pd.DataFrame:
    print(wp_df.shape)
    model=IsolationForest(n_estimators=100, max_samples='auto', contamination=float(contam), max_features=1.0)
    X = [[b, g, d, h] for b, g, d, h in zip(wp_df.wb_norm, wp_df.wg_norm, wp_df.wd_norm, wp_df.wh_norm)]
    model.fit(X)
    scores = model.decision_function(X)
    scores_as_paper = [(0.5 - s) for s in scores]
    anomalies = model.predict(X)
    wp_df['score'] = scores
    wp_df['score_as_paper'] = scores_as_paper
    wp_df['anomaly'] = anomalies
    return wp_df

# %% [code]
def isol_forest_oneparams(df, contam) -> pd.DataFrame:
    model=IsolationForest(n_estimators=100, max_samples='auto', contamination=float(contam), max_features=1) 
    # n_estimator = 100, and max_samples=256 is the default value as of iForest paper
    # when the max_samples='auto', then max_samples=min(256, number_of_total_samples)
    X = [[x] for x in df.feature.tolist()]
    model.fit(X)
    scores = model.decision_function(X)
    scores_as_paper = [(0.5 - s) for s in scores]
    anomalies = model.predict(X)
    df['score'] = scores
    df['score_as_paper'] = scores_as_paper
    df['anomaly'] = anomalies
    return df
    

# %% [code]
def weighted_score(fcob_score, fcog_score, fcod_score, fcoh_score, fcob_ewm, fcog_ewm, fcod_ewm, fcoh_ewm):
    w_fcob = fcob_score * fcob_ewm
    w_fcog = fcog_score * fcog_ewm
    w_fcod = fcod_score * fcod_ewm
    w_fcoh = fcoh_score * fcoh_ewm
    integrated_score = (w_fcob + w_fcog + w_fcod + w_fcoh) / (fcob_ewm + fcog_ewm + fcod_ewm + fcoh_ewm)
    return integrated_score

# %% [markdown]
### timeframe 24 hours, res 30 minutes, filtered with anchoring BB

# %% [markdown]
<font color='orange'><h3>14 January 2023: <br><font color='red'>
F(c,h,d) = {delta_cog.sum() * abs(cog-heading).sum() * sog.sum()} / (bb_area_nm * geodist_start_end_nm)</font><br>
</h3></font>

# %% [code]
# F(c,h,d) is renamed as FCSHDB
f = 'fcshdb'

# %% [code]
f_gdfs24 = construct_fgdf(tf=24)

# %% [code]
f_gdfs24[f]

# %% [code]
contam = 0.23
# contam = fcob_outs_rate = iqr_upper(f_gdfs24['fcshdb'], 'fcshdb')

# %% [code]
print(contam)

# %% [code]
f24 = isol_forest_oneparams(pd.DataFrame({'feature': f_gdfs24[f][f]}), contam=contam)
df24 = pd.DataFrame()
df24['mmsi'] = f_gdfs24[f]['mmsi']

# %% [code]
df24['start_bdt'] = f_gdfs24[f].start_basedatetime

# %% [code]
df24['end_bdt'] = f_gdfs24[f].end_basedatetime

# %% [code]
df24['if_score'] = f24.score_as_paper
df24['anomaly'] = [ -1 if ws >= 0.5 else 1 for ws in f24.score_as_paper]
df24[f] = f24.feature
df24

# %% [code]
sns.displot(df24.iloc[:, [3,3]], kind='kde', height=8, aspect=1.618, rug=False, bw_adjust=0.5)
plt.axvline(1.0, color='dodgerblue')

# %% [code]
anom_df24 = df24.loc[df24.anomaly == -1]
print(len(anom_df24))

# %% [code]
anom_df24 = anom_df24.sort_values(by=['if_score'], ascending=False)
anom_df24

# %% [code]
# df24.to_csv('../data/output/v2_selected_dataset_iforest_res60_5n10days_large_tf24_start_end_basedatetime_fcshdb.csv', index=False)
# df24.to_csv('../data/output/peerj_v3_jan_jul_2021_all_dataset_res30_3days_large_tf24_start_end_basedatetime_fcshdb.csv', index=False)

# %% [code]
labeled_df = pd.read_csv('../data/v3_jan_jul_2021_all_dataset_res30_3days_stats.csv')
labeled_df = labeled_df.sort_values(by=['MMSI'], ascending=[True])
actual_df = pd.DataFrame({"mmsi":labeled_df.MMSI, "label":labeled_df.label})
actual_df = actual_df.drop_duplicates()

# %% [code]
actual_df

# %% [code]
print(len(actual_df.loc[actual_df.label == -1]))

# %% [code]
predicted_df = pd.DataFrame({'mmsi':df24.mmsi, 'label':df24.anomaly})

# %% [code]
predicted_df = predicted_df.sort_values(by=['mmsi'], ascending=[True])

# %% [code]
predicted_df

# %% [code]
confusion_matrix = metrics.confusion_matrix(actual_df.label, predicted_df.label)

# %% [code]
cm_display = metrics.ConfusionMatrixDisplay(confusion_matrix = confusion_matrix, display_labels = [False, True])

cm_display.plot()
plt.show()

# %% [code]
# (True Positive + True Negative) / Total Predictions
accuracy = metrics.accuracy_score(actual_df.label, predicted_df.label)
# True Negative / (True Negative + False Positive)
# How well the model is at prediciting negative results?
specificity = metrics.recall_score(actual_df.label, predicted_df.label, pos_label=-1)
# Precision
# True Positive / (True Positive + False Positive)
# True Negative / (True Negative + False Negative)
precision = metrics.precision_score(actual_df.label, predicted_df.label, pos_label=-1)

# %% [code]
print(accuracy, specificity, precision)

# %% [code]
f1score = metrics.f1_score(actual_df.label, predicted_df.label)
print(f1score)
