# Supplementary material for: Loitering behavior detection by spatiotemporal characteristics quantification based on the dynamic features of Automatic Identification System (AIS) messages
Source: PeerJ Comput Sci. 2023 Sep 25;9:e1572. doi: 10.7717/peerj-cs.1572 (PMC10557514; doi:10.7717/peerj-cs.1572)
Supplement: Supplemental Information 5 [file peerj-cs-09-1572-s005.ipynb]

# %% [code]
from shapely.geometry import Point, Polygon
import pandas as pd
import geopandas as gpd
import movingpandas as mpd
import matplotlib.pyplot as plt

# %% [markdown]
### The AIS messages are randomly selected from January to July 2021 of the MarineCadastre AIS data.
### 1. The resolution (time interval between two adjacent points) is less than or equal to 30 minutes.
### 2. The recording duration is 3 days.

# %% [code]
labeled_df = pd.read_csv('v3_jan_jul_2021_all_dataset_res30_3days_stats.csv')
labeled_df = labeled_df.sort_values(by=['MMSI', 'BaseDateTime'], ascending=[True, True])
actual_df = pd.DataFrame({"mmsi":labeled_df.MMSI, "label":labeled_df.label})
actual_df = actual_df.drop_duplicates()

# %% [code]
labeled_df

# %% [code]
print(len(set(labeled_df.MMSI)), len(set(labeled_df.loc[labeled_df.label == 1]['MMSI'])), len(set(labeled_df.loc[labeled_df.label == -1]['MMSI'])))

# %% [code]
Points = [Point(x, y) for x, y in zip(labeled_df.LON, labeled_df.LAT)]

# %% [code]
mv_gdf = gpd.GeoDataFrame(labeled_df, geometry=Points, crs='EPSG:4326')

# %% [code]
mv_gdf['x'] = mv_gdf.geometry.x
mv_gdf['y'] = mv_gdf.geometry.y
mv_gdf['time'] = pd.to_datetime(mv_gdf['BaseDateTime'], unit='s')
mv_gdf = mv_gdf.set_index('time')
min_len = 1000  # meter
trj_coll = mpd.TrajectoryCollection(mv_gdf, 'MMSI', min_length=min_len)

# %% [code]
trj_coll.plot()

# %% [code]
trj_gdf = trj_coll.to_traj_gdf()
linestring_gdf = trj_coll.to_line_gdf()
point_gdf = trj_coll.to_point_gdf()
linestring_gdf = linestring_gdf.set_crs('EPSG:4326')
point_gdf = point_gdf.set_crs('EPSG:4326')
print(linestring_gdf.crs, point_gdf.crs)

# %% [code]
linestring_gdf.head(5)

# %% [code]
import contextily as cx
def plot_point(w, h):
    fig, ax = plt.subplots(figsize=(w, h))
    point_gdf.loc[point_gdf.label==1].plot(
        ax=ax, 
        column='label', 
        # categorical=True, 
        edgecolor='gray', 
        linewidth=0.25,
        markersize=5,
        cmap='Greys',
        figsize=(w,h), 
        zorder=1)
    point_gdf.loc[point_gdf.label==-1].plot(
        ax=ax, 
        column='BaseDateTime', 
        # categorical=True, 
        edgecolor='red', 
        linewidth=0.25,
        markersize=5,
        cmap='Reds',
        figsize=(w,h), 
        zorder=2)
    
    ax.tick_params(labelsize=14) # font label X and Y axis (Longitude and Latitude)
    # ax.set_title("Test", fontsize=16) # chart title
    # gdf.plot(column='geometry', figsize=(16.81, 10.0), legend=True)
    cx.add_basemap(ax, crs=point_gdf.crs.to_string(), source=cx.providers.CartoDB.Voyager, zoom=8)

# %% [markdown]
### The grey lines represent normal trajectories
### The red lines are trajectories with loitering behavior

# %% [code]
plot_point(30,40)
