# Supplementary material for: Loitering behavior detection by spatiotemporal characteristics quantification based on the dynamic features of Automatic Identification System (AIS) messages
Source: PeerJ Comput Sci. 2023 Sep 25;9:e1572. doi: 10.7717/peerj-cs.1572 (PMC10557514; doi:10.7717/peerj-cs.1572)
Supplement: Supplemental Information 6 — Labeled by an expert of the Indonesian Navy Maritime Intelligence Office. [file peerj-cs-09-1572-s006.zip]

Archive with 2 entries (2 files):
- v3_jan_jul_2021_all_dataset_res30_3days_stats.csv
- __MACOSX/._v3_jan_jul_2021_all_dataset_res30_3days_stats.csv
