# Supplementary material for: Loitering behavior detection by spatiotemporal characteristics quantification based on the dynamic features of Automatic Identification System (AIS) messages
Source: PeerJ Comput Sci. 2023 Sep 25;9:e1572. doi: 10.7717/peerj-cs.1572 (PMC10557514; doi:10.7717/peerj-cs.1572)
Supplement: Supplemental Information 6 — Labeled by an expert of the Indonesian Navy Maritime Intelligence Office. [file peerj-cs-09-1572-s006.zip › v3_jan_jul_2021_all_dataset_res30_3days_stats.csv]

MMSI	BaseDateTime	VesselType	Status	LAT	LON	SOG	COG	Heading	timedelta	timedelta_seconds	geometry	index_right	area	area_km2	geo_distance_yds	expected_distance_yds	cog_change	delta_cog_heading	label	id	ship_id
211311970	1625316226	70	0	39.99925	-124.43518	18.4	160.1	162.0			SRID=4326;POINT(-124.43518 39.99925)	1	large	883297.2251529987				1.9000000000000057	1	2000000	2001
211311970	1625316291	70	0	39.99403	-124.43262	18.5	159.2	162.0	65.0	65.0	SRID=4326;POINT(-124.43262 39.99403)	1	large	883297.2251529987	668.9634974863582	671.6666666666666	0.9000000000000057	2.8000000000000114	1	2000062	2001
211311970	1625316357	70	0	39.98876	-124.42999	18.4	159.1	162.0	66.0	66.0	SRID=4326;POINT(-124.42999 39.98876)	1	large	883297.2251529987	676.8688874859638	678.3333333333334	0.09999999999999432	2.9000000000000057	1	2000090	2001
211311970	1625316423	70	0	39.9834	-124.42732	18.5	159.9	163.0	66.0	66.0	SRID=4326;POINT(-124.42732 39.9834)	1	large	883297.2251529987	688.2722896581339	682.0	0.8000000000000114	3.0999999999999943	1	2000089	2001
211311970	1625316490	70	0	39.97812	-124.42474	18.5	158.9	162.0	67.0	67.0	SRID=4326;POINT(-124.42474 39.97812)	1	large	883297.2251529987	676.3642143949253	692.3333333333333	1.0	3.0999999999999943	1	2000088	2001
211311970	1625316556	70	0	39.9728	-124.42216	18.5	159.5	162.0	66.0	66.0	SRID=4326;POINT(-124.42216 39.9728)	1	large	883297.2251529987	680.8617609905821	682.0	0.5999999999999943	2.5	1	2000087	2001
211311970	1625316621	70	0	39.96751	-124.41951	18.6	157.5	160.0	65.0	65.0	SRID=4326;POINT(-124.41951 39.96751)	1	large	883297.2251529987	679.7943805547453	675.2777777777778	2.0	2.5	1	2000094	2001
211311970	1625316687	70	0	39.96236	-124.41673	18.6	158.1	160.0	66.0	66.0	SRID=4326;POINT(-124.41673 39.96236)	1	large	883297.2251529987	668.6729637271071	685.6666666666669	0.5999999999999943	1.9000000000000057	1	2000086	2001
211311970	1625316754	70	0	39.95705	-124.4138	18.6	157.2	160.0	67.0	67.0	SRID=4326;POINT(-124.4138 39.95705)	1	large	883297.2251529987	691.7280752187655	696.0555555555557	0.9000000000000057	2.8000000000000114	1	2000085	2001
211311970	1625316818	70	0	39.95187	-124.41102	18.6	157.5	160.0	64.0	64.0	SRID=4326;POINT(-124.41102 39.95187)	1	large	883297.2251529987	672.010316945441	664.888888888889	0.30000000000001137	2.5	1	2000084	2001
211311970	1625316885	70	0	39.94658	-124.40822	18.7	157.1	159.0	67.0	67.0	SRID=4326;POINT(-124.40822 39.94658)	1	large	883297.2251529987	684.9207169860264	699.7777777777777	0.4000000000000057	1.9000000000000057	1	2000083	2001
211311970	1625316951	70	0	39.94134	-124.40536	18.6	158.1	160.0	66.0	66.0	SRID=4326;POINT(-124.40536 39.94134)	1	large	883297.2251529987	681.5048183245921	685.6666666666669	1.0	1.9000000000000057	1	2000082	2001
211311970	1625317017	70	0	39.93607	-124.40241	18.5	156.9	161.0	66.0	66.0	SRID=4326;POINT(-124.40241 39.93607)	1	large	883297.2251529987	688.0746942356069	682.0	1.1999999999999886	4.099999999999994	1	2000081	2001
211311970	1625317083	70	0	39.93092	-124.39968	18.4	157.2	161.0	66.0	66.0	SRID=4326;POINT(-124.39968 39.93092)	1	large	883297.2251529987	666.9574266891681	678.3333333333334	0.29999999999998295	3.8000000000000114	1	2000080	2001
211311970	1625317149	70	0	39.92574	-124.39697	18.3	158.4	161.0	66.0	66.0	SRID=4326;POINT(-124.39697 39.92574)	1	large	883297.2251529987	669.6039746643049	674.6666666666669	1.200000000000017	2.5999999999999943	1	2000079	2001
211311970	1625317203	70	0	39.92142	-124.39472	18.3	157.5	161.0	54.0	54.0	SRID=4326;POINT(-124.39472 39.92142)	1	large	883297.2251529987	558.0922571578108	552.0000000000001	0.9000000000000057	3.5	1	2000092	2001
211311970	1625317269	70	0	39.91633	-124.39206	18.3	158.1	161.0	66.0	66.0	SRID=4326;POINT(-124.39206 39.91633)	1	large	883297.2251529987	657.8811193927359	674.6666666666669	0.5999999999999943	2.9000000000000057	1	2000078	2001
211311970	1625317335	70	0	39.91105	-124.3893	18.3	157.8	161.0	66.0	66.0	SRID=4326;POINT(-124.3893 39.91105)	1	large	883297.2251529987	682.469596188013	674.6666666666669	0.29999999999998295	3.1999999999999886	1	2000076	2001
211311970	1625317402	70	0	39.90586	-124.38662	18.3	158.4	161.0	67.0	67.0	SRID=4326;POINT(-124.38662 39.90586)	1	large	883297.2251529987	669.7127527296791	684.8888888888889	0.5999999999999943	2.5999999999999943	1	2000075	2001
211311970	1625317467	70	0	39.90078	-124.38398	18.3	158.4	161.0	65.0	65.0	SRID=4326;POINT(-124.38398 39.90078)	1	large	883297.2251529987	656.0996034618404	664.4444444444445	0.0	2.5999999999999943	1	2000074	2001
211311970	1625317533	70	0	39.89561	-124.38128	18.3	158.1	161.0	66.0	66.0	SRID=4326;POINT(-124.38128 39.89561)	1	large	883297.2251529987	668.1847352139766	674.6666666666669	0.30000000000001137	2.9000000000000057	1	2000073	2001
211311970	1625317599	70	0	39.89035	-124.37858	18.3	158.8	161.0	66.0	66.0	SRID=4326;POINT(-124.37858 39.89035)	1	large	883297.2251529987	678.2150043465281	674.6666666666669	0.700000000000017	2.1999999999999886	1	2000072	2001
211311970	1625317665	70	0	39.8852	-124.37595	18.2	159.8	163.0	66.0	66.0	SRID=4326;POINT(-124.37595 39.8852)	1	large	883297.2251529987	663.5793269557195	671.0	1.0	3.1999999999999886	1	2000071	2001
211311970	1625317731	70	0	39.87994	-124.37345	18.2	160.8	164.0	66.0	66.0	SRID=4326;POINT(-124.37345 39.87994)	1	large	883297.2251529987	671.653453758529	671.0	1.0	3.1999999999999886	1	2000070	2001
211311970	1625317797	70	0	39.87471	-124.37112	18.3	160.8	164.0	66.0	66.0	SRID=4326;POINT(-124.37112 39.87471)	1	large	883297.2251529987	663.0184721593758	674.6666666666669	0.0	3.1999999999999886	1	2000069	2001
211311970	1625317863	70	0	39.86939	-124.36883	18.2	161.4	164.0	66.0	66.0	SRID=4326;POINT(-124.36883 39.86939)	1	large	883297.2251529987	672.0666927447824	671.0	0.5999999999999943	2.5999999999999943	1	2000068	2001
211311970	1625317929	70	0	39.86416	-124.36656	18.2	161.7	164.0	66.0	66.0	SRID=4326;POINT(-124.36656 39.86416)	1	large	883297.2251529987	661.2488121535968	671.0	0.29999999999998295	2.3000000000000114	1	2000067	2001
211311970	1625317995	70	0	39.85878	-124.36425	18.2	161.1	164.0	66.0	66.0	SRID=4326;POINT(-124.36425 39.85878)	1	large	883297.2251529987	679.4862808572694	671.0	0.5999999999999943	2.9000000000000057	1	2000066	2001
211311970	1625318061	70	0	39.8536	-124.36207	18.1	162.4	164.0	66.0	66.0	SRID=4326;POINT(-124.36207 39.8536)	1	large	883297.2251529987	652.9613758471141	667.3333333333335	1.3000000000000114	1.5999999999999943	1	2000065	2001
211311970	1625318128	70	0	39.84826	-124.35979	18.2	161.4	164.0	67.0	67.0	SRID=4326;POINT(-124.35979 39.84826)	1	large	883297.2251529987	674.0719538755197	681.1666666666666	1.0	2.5999999999999943	1	2000064	2001
211311970	1625318193	70	0	39.84307	-124.3576	18.1	162.4	164.0	65.0	65.0	SRID=4326;POINT(-124.3576 39.84307)	1	large	883297.2251529987	654.3957237929982	657.2222222222223	1.0	1.5999999999999943	1	2000077	2001
211311970	1625318258	70	0	39.83791	-124.35542	18.1	161.7	164.0	65.0	65.0	SRID=4326;POINT(-124.35542 39.83791)	1	large	883297.2251529987	650.6933036701688	657.2222222222223	0.700000000000017	2.3000000000000114	1	2000093	2001
211311970	1625318325	70	0	39.83259	-124.3532	18.1	162.1	164.0	67.0	67.0	SRID=4326;POINT(-124.3532 39.83259)	1	large	883297.2251529987	670.0885284202241	677.4444444444446	0.4000000000000057	1.9000000000000057	1	2000097	2001
211311970	1625318392	70	0	39.82724	-124.35099	18.1	163.0	164.0	67.0	67.0	SRID=4326;POINT(-124.35099 39.82724)	1	large	883297.2251529987	673.2368741022093	677.4444444444446	0.9000000000000057	1.0	1	2000095	2001
211311970	1625318458	70	0	39.82198	-124.34879	18.1	162.7	164.0	66.0	66.0	SRID=4326;POINT(-124.34879 39.82198)	1	large	883297.2251529987	662.6824249577921	667.3333333333335	0.30000000000001137	1.3000000000000114	1	2000115	2001
211311970	1625318523	70	0	39.81672	-124.34662	18.1	163.0	164.0	65.0	65.0	SRID=4326;POINT(-124.34662 39.81672)	1	large	883297.2251529987	661.8404750832894	657.2222222222223	0.30000000000001137	1.0	1	2000122	2001
211311970	1625318589	70	0	39.81153	-124.34451	18.1	163.0	164.0	66.0	66.0	SRID=4326;POINT(-124.34451 39.81153)	1	large	883297.2251529987	652.1700273535674	667.3333333333335	0.0	1.0	1	2000113	2001
211311970	1625318656	70	0	39.80618	-124.34237	18.1	162.4	164.0	67.0	67.0	SRID=4326;POINT(-124.34237 39.80618)	1	large	883297.2251529987	671.3169405487874	677.4444444444446	0.5999999999999943	1.5999999999999943	1	2000117	2001
211311970	1625318721	70	0	39.80095	-124.34031	18.1	163.6	164.0	65.0	65.0	SRID=4326;POINT(-124.34031 39.80095)	1	large	883297.2251529987	655.3968288279418	657.2222222222223	1.1999999999999886	0.4000000000000057	1	2000114	2001
211311970	1625318787	70	0	39.79567	-124.33823	18.2	163.0	164.0	66.0	66.0	SRID=4326;POINT(-124.33823 39.79567)	1	large	883297.2251529987	661.6745043737668	671.0	0.5999999999999943	1.0	1	2000116	2001
211311970	1625318853	70	0	39.79029	-124.33617	18.2	163.6	164.0	66.0	66.0	SRID=4326;POINT(-124.33617 39.79029)	1	large	883297.2251529987	672.6332257659146	671.0	0.5999999999999943	0.4000000000000057	1	2000120	2001
211311970	1625318919	70	0	39.78499	-124.33417	18.2	163.3	164.0	66.0	66.0	SRID=4326;POINT(-124.33417 39.78499)	1	large	883297.2251529987	661.8703070123904	671.0	0.29999999999998295	0.6999999999999886	1	2000118	2001
211311970	1625318985	70	0	39.77964	-124.33216	18.2	164.3	164.0	66.0	66.0	SRID=4326;POINT(-124.33216 39.77964)	1	large	883297.2251529987	667.8889611138401	671.0	1.0	0.30000000000001137	1	2000124	2001
211311970	1625319051	70	0	39.77431	-124.33013	18.2	164.0	164.0	66.0	66.0	SRID=4326;POINT(-124.33013 39.77431)	1	large	883297.2251529987	666.1088308767812	671.0	0.30000000000001137	0.0	1	2000123	2001
211311970	1625319117	70	0	39.76892	-124.328	18.2	162.0	163.0	66.0	66.0	SRID=4326;POINT(-124.328 39.76892)	1	large	883297.2251529987	675.6582701084166	671.0	2.0	1.0	1	2000121	2001
211311970	1625319189	70	0	39.76326	-124.32564	18.2	162.0	163.0	72.0	72.0	SRID=4326;POINT(-124.32564 39.76326)	1	large	883297.2251529987	712.9197596833272	732.0	0.0	1.0	1	2000119	2001
211311970	1625319255	70	0	39.75796	-124.32351	18.1	163.0	163.0	66.0	66.0	SRID=4326;POINT(-124.32351 39.75796)	1	large	883297.2251529987	665.3518332792223	667.3333333333335	1.0	0.0	1	2000111	2001
211311970	1625319322	70	0	39.75258	-124.32136	18.1	163.3	163.0	67.0	67.0	SRID=4326;POINT(-124.32136 39.75258)	1	large	883297.2251529987	675.0665825428047	677.4444444444446	0.30000000000001137	0.30000000000001137	1	2000112	2001
211311970	1625319387	70	0	39.74736	-124.3193	18.2	163.6	163.0	65.0	65.0	SRID=4326;POINT(-124.3193 39.74736)	1	large	883297.2251529987	654.2871735561895	660.8333333333333	0.29999999999998295	0.5999999999999943	1	2000109	2001
211311970	1625319454	70	0	39.74197	-124.3171	18.2	162.6	163.0	67.0	67.0	SRID=4326;POINT(-124.3171 39.74197)	1	large	883297.2251529987	677.5967024697906	681.1666666666666	1.0	0.4000000000000057	1	2000108	2001
211311970	1625319518	70	0	39.73675	-124.31498	18.2	162.0	162.0	64.0	64.0	SRID=4326;POINT(-124.31498 39.73675)	1	large	883297.2251529987	655.9348051702947	650.6666666666666	0.5999999999999943	0.0	1	2000107	2001
211311970	1625319585	70	0	39.73145	-124.31281	18.2	162.0	162.0	67.0	67.0	SRID=4326;POINT(-124.31281 39.73145)	1	large	883297.2251529987	666.478211104579	681.1666666666666	0.0	0.0	1	2000106	2001
211311970	1625319651	70	0	39.72614	-124.31069	18.2	162.6	162.0	66.0	66.0	SRID=4326;POINT(-124.31069 39.72614)	1	large	883297.2251529987	666.2472818917697	671.0	0.5999999999999943	0.5999999999999943	1	2000105	2001
211311970	1625319717	70	0	39.72077	-124.30855	18.2	162.3	162.0	66.0	66.0	SRID=4326;POINT(-124.30855 39.72077)	1	large	883297.2251529987	673.6716541539422	671.0	0.29999999999998295	0.30000000000001137	1	2000104	2001
211311970	1625319783	70	0	39.71556	-124.30648	18.2	163.8	162.0	66.0	66.0	SRID=4326;POINT(-124.30648 39.71556)	1	large	883297.2251529987	653.4335988175905	671.0	1.5	1.8000000000000114	1	2000103	2001
211311970	1625319849	70	0	39.71018	-124.30431	18.2	163.2	162.0	66.0	66.0	SRID=4326;POINT(-124.30431 39.71018)	1	large	883297.2251529987	675.6465386553723	671.0	0.6000000000000227	1.1999999999999886	1	2000102	2001
211311970	1625319916	70	0	39.70482	-124.30221	18.2	163.2	162.0	67.0	67.0	SRID=4326;POINT(-124.30221 39.70482)	1	large	883297.2251529987	671.4552216312529	681.1666666666666	0.0	1.1999999999999886	1	2000101	2001
211311970	1625319981	70	0	39.69969	-124.3002	18.1	163.5	162.0	65.0	65.0	SRID=4326;POINT(-124.3002 39.69969)	1	large	883297.2251529987	642.6493292929745	657.2222222222223	0.30000000000001137	1.5	1	2000100	2001
211311970	1625320048	70	0	39.69429	-124.29813	18.2	162.8	161.0	67.0	67.0	SRID=4326;POINT(-124.29813 39.69429)	1	large	883297.2251529987	675.260260011316	681.1666666666666	0.6999999999999886	1.8000000000000114	1	2000110	2001
211311970	1625320113	70	0	39.68909	-124.29606	18.1	163.5	161.0	65.0	65.0	SRID=4326;POINT(-124.29606 39.68909)	1	large	883297.2251529987	652.3062255804491	657.2222222222223	0.6999999999999886	2.5	1	2000099	2001
211311970	1625320174	70	0	39.68423	-124.29408	18.1	162.8	161.0	61.0	61.0	SRID=4326;POINT(-124.29408 39.68423)	1	large	883297.2251529987	610.9068807395137	616.7777777777779	0.6999999999999886	1.8000000000000114	1	2000098	2001
211311970	1625320238	70	0	39.67898	-124.29197	18.1	162.8	161.0	64.0	64.0	SRID=4326;POINT(-124.29197 39.67898)	1	large	883297.2251529987	659.135390745099	647.1111111111112	0.0	1.8000000000000114	1	2000096	2001
211311970	1625320305	70	0	39.67362	-124.28986	18.0	163.8	161.0	67.0	67.0	SRID=4326;POINT(-124.28986 39.67362)	1	large	883297.2251529987	671.7463314536635	673.7222222222222	1.0	2.8000000000000114	1	2000063	2001
211311970	1625320371	70	0	39.66847	-124.28784	18.1	163.5	161.0	66.0	66.0	SRID=4326;POINT(-124.28784 39.66847)	1	large	883297.2251529987	645.2341130859202	667.3333333333335	0.30000000000001137	2.5	1	2000091	2001
211311970	1625320437	70	0	39.66304	-124.28576	18.1	164.4	161.0	66.0	66.0	SRID=4326;POINT(-124.28576 39.66304)	1	large	883297.2251529987	678.9935396386595	667.3333333333335	0.9000000000000057	3.4000000000000057	1	2000061	2001
211311970	1625320504	70	0	39.65761	-124.28371	18.2	164.1	161.0	67.0	67.0	SRID=4326;POINT(-124.28371 39.65761)	1	large	883297.2251529987	678.2132056266058	681.1666666666666	0.30000000000001137	3.0999999999999943	1	2000045	2001
211311970	1625320569	70	0	39.65247	-124.28176	18.1	164.1	161.0	65.0	65.0	SRID=4326;POINT(-124.28176 39.65247)	1	large	883297.2251529987	642.2419708507346	657.2222222222223	0.0	3.0999999999999943	1	2000027	2001
211311970	1625320635	70	0	39.64716	-124.27978	18.1	164.7	161.0	66.0	66.0	SRID=4326;POINT(-124.27978 39.64716)	1	large	883297.2251529987	662.594197460358	667.3333333333335	0.5999999999999943	3.6999999999999886	1	2000026	2001
211311970	1625320702	70	0	39.64168	-124.27775	18.1	164.4	161.0	67.0	67.0	SRID=4326;POINT(-124.27775 39.64168)	1	large	883297.2251529987	683.467929525254	677.4444444444446	0.29999999999998295	3.4000000000000057	1	2000025	2001
211311970	1625320767	70	0	39.63646	-124.2758	18.0	163.4	160.0	65.0	65.0	SRID=4326;POINT(-124.2758 39.63646)	1	large	883297.2251529987	651.4618854663943	653.6111111111111	1.0	3.4000000000000057	1	2000024	2001
211311970	1625320803	70	0	39.63359	-124.27469	18.0	163.4	160.0	36.0	36.0	SRID=4326;POINT(-124.27469 39.63359)	1	large	883297.2251529987	359.170781784488	362.0	0.0	3.4000000000000057	1	2000023	2001
211311970	1625320870	70	0	39.62832	-124.27259	18.0	162.5	160.0	67.0	67.0	SRID=4326;POINT(-124.27259 39.62832)	1	large	883297.2251529987	661.189230148215	673.7222222222222	0.9000000000000057	2.5	1	2000022	2001
211311970	1625320935	70	0	39.62315	-124.27053	18.0	162.4	159.0	65.0	65.0	SRID=4326;POINT(-124.27053 39.62315)	1	large	883297.2251529987	648.6424929950917	653.6111111111111	0.09999999999999432	3.4000000000000057	1	2000021	2001
211311970	1625321002	70	0	39.61786	-124.26811	17.8	158.9	157.0	67.0	67.0	SRID=4326;POINT(-124.26811 39.61786)	1	large	883297.2251529987	672.7955139200441	666.2777777777778	3.5	1.9000000000000057	1	2000020	2001
211311970	1625321067	70	0	39.61298	-124.26566	17.7	159.6	158.0	65.0	65.0	SRID=4326;POINT(-124.26566 39.61298)	1	large	883297.2251529987	627.6729713129179	642.7777777777777	0.6999999999999886	1.5999999999999943	1	2000019	2001
211311970	1625321133	70	0	39.60794	-124.26318	17.6	159.3	159.0	66.0	66.0	SRID=4326;POINT(-124.26318 39.60794)	1	large	883297.2251529987	646.5830836762063	649.0000000000001	0.29999999999998295	0.30000000000001137	1	2000018	2001
211311970	1625321199	70	0	39.60283	-124.26074	17.5	159.3	158.0	66.0	66.0	SRID=4326;POINT(-124.26074 39.60283)	1	large	883297.2251529987	653.1447002210638	645.3333333333334	0.0	1.3000000000000114	1	2000017	2001
211311970	1625321266	70	0	39.59786	-124.2583	17.4	159.3	158.0	67.0	67.0	SRID=4326;POINT(-124.2583 39.59786)	1	large	883297.2251529987	637.4303930261103	651.3888888888888	0.0	1.3000000000000114	1	2000016	2001
211311970	1625321331	70	0	39.59291	-124.25583	17.4	157.6	157.0	65.0	65.0	SRID=4326;POINT(-124.25583 39.59291)	1	large	883297.2251529987	636.1913719534956	631.9444444444443	1.700000000000017	0.5999999999999943	1	2000015	2001
211311970	1625321398	70	0	39.58792	-124.25326	17.3	158.3	158.0	67.0	67.0	SRID=4326;POINT(-124.25326 39.58792)	1	large	883297.2251529987	644.0492530191427	647.6666666666667	0.700000000000017	0.30000000000001137	1	2000014	2001
211311970	1625321463	70	0	39.58315	-124.25088	17.3	158.3	158.0	65.0	65.0	SRID=4326;POINT(-124.25088 39.58315)	1	large	883297.2251529987	613.0614188292965	628.3333333333334	0.0	0.30000000000001137	1	2000013	2001
211311970	1625321529	70	0	39.57818	-124.24837	17.2	158.9	158.0	66.0	66.0	SRID=4326;POINT(-124.24837 39.57818)	1	large	883297.2251529987	639.7865073647988	634.3333333333334	0.5999999999999943	0.9000000000000057	1	2000012	2001
211311970	1625321595	70	0	39.57333	-124.24588	17.2	158.0	158.0	66.0	66.0	SRID=4326;POINT(-124.24588 39.57333)	1	large	883297.2251529987	625.725568219992	634.3333333333334	0.9000000000000057	0.0	1	2000011	2001
211311970	1625321656	70	0	39.56888	-124.24359	17.2	157.3	158.0	61.0	61.0	SRID=4326;POINT(-124.24359 39.56888)	1	large	883297.2251529987	574.3080358718655	586.2777777777778	0.6999999999999886	0.6999999999999886	1	2000010	2001
211311970	1625321721	70	0	39.56399	-124.24111	17.2	158.0	158.0	65.0	65.0	SRID=4326;POINT(-124.24111 39.56399)	1	large	883297.2251529987	629.8559226785512	624.7222222222222	0.6999999999999886	0.0	1	2000009	2001
211311970	1625321787	70	0	39.55921	-124.2386	17.2	157.3	158.0	66.0	66.0	SRID=4326;POINT(-124.2386 39.55921)	1	large	883297.2251529987	618.646232707474	634.3333333333334	0.6999999999999886	0.6999999999999886	1	2000008	2001
211311970	1625321854	70	0	39.55428	-124.23605	17.2	158.3	158.0	67.0	67.0	SRID=4326;POINT(-124.23605 39.55428)	1	large	883297.2251529987	636.7195800830846	643.9444444444443	1.0	0.30000000000001137	1	2000007	2001
211311970	1625321918	70	0	39.5495	-124.2336	17.2	156.6	158.0	64.0	64.0	SRID=4326;POINT(-124.2336 39.5495)	1	large	883297.2251529987	616.5819636859874	615.1111111111111	1.700000000000017	1.4000000000000057	1	2000006	2001
211311970	1625321986	70	0	39.54458	-124.23108	17.1	158.3	158.0	68.0	68.0	SRID=4326;POINT(-124.23108 39.54458)	1	large	883297.2251529987	634.5862540367817	649.7777777777779	1.700000000000017	0.30000000000001137	1	2000005	2001
211311970	1625322051	70	0	39.53973	-124.2286	17.1	158.3	158.0	65.0	65.0	SRID=4326;POINT(-124.2286 39.53973)	1	large	883297.2251529987	625.4213028650871	621.1111111111112	0.0	0.30000000000001137	1	2000004	2001
211311970	1625322117	70	0	39.53491	-124.22608	17.1	158.0	158.0	66.0	66.0	SRID=4326;POINT(-124.22608 39.53491)	1	large	883297.2251529987	623.4677181869233	630.6666666666669	0.30000000000001137	0.0	1	2000003	2001
211311970	1625322184	70	0	39.53	-124.22362	17.2	159.3	159.0	67.0	67.0	SRID=4326;POINT(-124.22362 39.53)	1	large	883297.2251529987	631.452376695493	643.9444444444443	1.3000000000000114	0.30000000000001137	1	2000002	2001
211311970	1625322249	70	0	39.52508	-124.22129	17.3	160.6	160.0	65.0	65.0	SRID=4326;POINT(-124.22129 39.52508)	1	large	883297.2251529987	628.3180479189341	628.3333333333334	1.299999999999983	0.5999999999999943	1	2000001	2001
211311970	1625322316	70	0	39.52003	-124.21896	17.4	160.3	160.0	67.0	67.0	SRID=4326;POINT(-124.21896 39.52003)	1	large	883297.2251529987	642.9788203409945	651.3888888888888	0.29999999999998295	0.30000000000001137	1	2000028	2001
211311970	1625322381	70	0	39.51508	-124.21671	17.4	160.3	160.0	65.0	65.0	SRID=4326;POINT(-124.21671 39.51508)	1	large	883297.2251529987	629.2000057924181	631.9444444444443	0.0	0.30000000000001137	1	2000029	2001
211311970	1625322447	70	0	39.51008	-124.21443	17.5	159.6	160.0	66.0	66.0	SRID=4326;POINT(-124.21443 39.51008)	1	large	883297.2251529987	635.7847013095786	645.3333333333334	0.700000000000017	0.4000000000000057	1	2000030	2001
211311970	1625322513	70	0	39.50505	-124.21217	17.6	160.6	160.0	66.0	66.0	SRID=4326;POINT(-124.21217 39.50505)	1	large	883297.2251529987	638.5689682412067	649.0000000000001	1.0	0.5999999999999943	1	2000031	2001
211311970	1625322574	70	0	39.50046	-124.21006	17.6	160.6	160.0	61.0	61.0	SRID=4326;POINT(-124.21006 39.50046)	1	large	883297.2251529987	584.1851943656548	599.8333333333335	0.0	0.5999999999999943	1	2000059	2001
211311970	1625322639	70	0	39.49549	-124.20779	17.6	160.0	160.0	65.0	65.0	SRID=4326;POINT(-124.20779 39.49549)	1	large	883297.2251529987	632.0972031147386	639.1666666666667	0.5999999999999943	0.0	1	2000058	2001
211311970	1625322705	70	0	39.49036	-124.20543	17.5	160.6	160.0	66.0	66.0	SRID=4326;POINT(-124.20543 39.49036)	1	large	883297.2251529987	652.977256090683	645.3333333333334	0.5999999999999943	0.5999999999999943	1	2000057	2001
211311970	1625322771	70	0	39.48543	-124.20318	17.5	160.3	160.0	66.0	66.0	SRID=4326;POINT(-124.20318 39.48543)	1	large	883297.2251529987	626.9653946405496	645.3333333333334	0.29999999999998295	0.30000000000001137	1	2000056	2001
211311970	1625322838	70	0	39.48029	-124.20088	17.4	159.6	160.0	67.0	67.0	SRID=4326;POINT(-124.20088 39.48029)	1	large	883297.2251529987	652.2688197858607	651.3888888888888	0.700000000000017	0.4000000000000057	1	2000055	2001
211311970	1625322903	70	0	39.47529	-124.19865	17.4	160.9	160.0	65.0	65.0	SRID=4326;POINT(-124.19865 39.47529)	1	large	883297.2251529987	634.2836417432662	631.9444444444443	1.3000000000000114	0.9000000000000057	1	2000054	2001
211311970	1625322969	70	0	39.47026	-124.19636	17.5	159.6	160.0	66.0	66.0	SRID=4326;POINT(-124.19636 39.47026)	1	large	883297.2251529987	639.5221184545902	645.3333333333334	1.3000000000000114	0.4000000000000057	1	2000053	2001
211311970	1625323030	70	0	39.46571	-124.19423	17.5	159.6	160.0	61.0	61.0	SRID=4326;POINT(-124.19423 39.46571)	1	large	883297.2251529987	580.3306999700193	596.4444444444445	0.0	0.4000000000000057	1	2000052	2001
211311970	1625323095	70	0	39.46069	-124.1919	17.4	160.6	160.0	65.0	65.0	SRID=4326;POINT(-124.1919 39.46069)	1	large	883297.2251529987	639.6492632736279	631.9444444444443	1.0	0.5999999999999943	1	2000051	2001
211311970	1625323161	70	0	39.45569	-124.18957	17.4	160.9	160.0	66.0	66.0	SRID=4326;POINT(-124.18957 39.45569)	1	large	883297.2251529987	637.3982188520249	641.6666666666666	0.30000000000001137	0.9000000000000057	1	2000050	2001
211311970	1625323228	70	0	39.45069	-124.18725	17.4	160.6	160.0	67.0	67.0	SRID=4326;POINT(-124.18725 39.45069)	1	large	883297.2251529987	637.0877799057995	651.3888888888888	0.30000000000001137	0.5999999999999943	1	2000049	2001
211311970	1625323293	70	0	39.4457	-124.18495	17.4	161.3	160.0	65.0	65.0	SRID=4326;POINT(-124.18495 39.4457)	1	large	883297.2251529987	635.3364290184793	631.9444444444443	0.700000000000017	1.3000000000000114	1	2000048	2001
211311970	1625323359	70	0	39.4408	-124.18267	17.3	161.3	160.0	66.0	66.0	SRID=4326;POINT(-124.18267 39.4408)	1	large	883297.2251529987	624.5569078063016	638.0000000000001	0.0	1.3000000000000114	1	2000047	2001
211311970	1625323426	70	0	39.4357	-124.18034	17.4	160.9	160.0	67.0	67.0	SRID=4326;POINT(-124.18034 39.4357)	1	large	883297.2251529987	648.7061121789412	651.3888888888888	0.4000000000000057	0.9000000000000057	1	2000060	2001
211311970	1625323491	70	0	39.43075	-124.17812	17.4	160.3	160.0	65.0	65.0	SRID=4326;POINT(-124.17812 39.43075)	1	large	883297.2251529987	628.3539773055393	631.9444444444443	0.5999999999999943	0.30000000000001137	1	2000046	2001
211311970	1625323557	70	0	39.42569	-124.17577	17.4	159.3	160.0	66.0	66.0	SRID=4326;POINT(-124.17577 39.42569)	1	large	883297.2251529987	644.8247901028385	641.6666666666666	1.0	0.6999999999999886	1	2000044	2001
211311970	1625323624	70	0	39.42058	-124.17353	17.4	162.0	162.0	67.0	67.0	SRID=4326;POINT(-124.17353 39.42058)	1	large	883297.2251529987	647.1082808128873	651.3888888888888	2.6999999999999886	0.0	1	2000043	2001
211311970	1625323689	70	0	39.41552	-124.17152	17.5	162.6	162.0	65.0	65.0	SRID=4326;POINT(-124.17152 39.41552)	1	large	883297.2251529987	634.8160459036051	635.5555555555555	0.5999999999999943	0.5999999999999943	1	2000042	2001
211311970	1625323761	70	0	39.41004	-124.16929	17.6	161.6	161.0	72.0	72.0	SRID=4326;POINT(-124.16929 39.41004)	1	large	883297.2251529987	688.9843411361728	708.0000000000001	1.0	0.5999999999999943	1	2000041	2001
211311970	1625323827	70	0	39.40486	-124.16707	17.6	162.9	162.0	66.0	66.0	SRID=4326;POINT(-124.16707 39.40486)	1	large	883297.2251529987	654.4838857414045	649.0000000000001	1.3000000000000114	0.9000000000000057	1	2000040	2001
211311970	1625323894	70	0	39.39972	-124.16491	17.6	162.6	162.0	67.0	67.0	SRID=4326;POINT(-124.16491 39.39972)	1	large	883297.2251529987	648.187474816489	658.8333333333334	0.30000000000001137	0.5999999999999943	1	2000039	2001
211311970	1625323959	70	0	39.39467	-124.16279	17.7	162.0	162.0	65.0	65.0	SRID=4326;POINT(-124.16279 39.39467)	1	large	883297.2251529987	636.779030165387	642.7777777777777	0.5999999999999943	0.0	1	2000038	2001
211311970	1625324025	70	0	39.38945	-124.16058	17.7	162.6	162.0	66.0	66.0	SRID=4326;POINT(-124.16058 39.38945)	1	large	883297.2251529987	658.7582203679474	652.6666666666666	0.5999999999999943	0.5999999999999943	1	2000037	2001
211311970	1625324092	70	0	39.3843	-124.15838	17.7	161.6	162.0	67.0	67.0	SRID=4326;POINT(-124.15838 39.3843)	1	large	883297.2251529987	650.5009813958818	662.5555555555555	1.0	0.4000000000000057	1	2000036	2001
211311970	1625324158	70	0	39.37915	-124.15617	17.7	162.6	162.0	66.0	66.0	SRID=4326;POINT(-124.15617 39.37915)	1	large	883297.2251529987	650.7985808238293	652.6666666666666	1.0	0.5999999999999943	1	2000035	2001
211311970	1625324224	70	0	39.37394	-124.15395	17.6	163.3	162.0	66.0	66.0	SRID=4326;POINT(-124.15395 39.37394)	1	large	883297.2251529987	657.9234777644931	649.0000000000001	0.700000000000017	1.3000000000000114	1	2000034	2001
211311970	1625324289	70	0	39.3689	-124.15178	17.6	162.6	162.0	65.0	65.0	SRID=4326;POINT(-124.15178 39.3689)	1	large	883297.2251529987	637.1185199835551	639.1666666666667	0.700000000000017	0.5999999999999943	1	2000033	2001
211311970	1625324356	70	0	39.36376	-124.1496	17.7	162.3	162.0	67.0	67.0	SRID=4326;POINT(-124.1496 39.36376)	1	large	883297.2251529987	648.7954423455581	662.5555555555555	0.29999999999998295	0.30000000000001137	1	2000032	2001
211327410	1614524400	70	0	34.28328	-120.16336	7.2	283.7	283.0			SRID=4326;POINT(-120.16336 34.28328)	1	large	883297.2251529987				0.6999999999999886	-1	1002508	1001
211327410	1614524520	70	0	34.28376	-120.16572	7.2	283.7	283.0	120.0	120.0	SRID=4326;POINT(-120.16572 34.28376)	1	large	883297.2251529987	241.60832852881927	486.6666666666667	0.0	0.6999999999999886	-1	1002509	1001
211327410	1614524589	70	0	34.28477	-120.17077	7.2	283.0	283.0	69.0	69.0	SRID=4326;POINT(-120.17077 34.28477)	1	large	883297.2251529987	516.5123686846696	279.8333333333333	0.6999999999999886	0.0	-1	1002510	1001
211327410	1614524658	70	0	34.28531	-120.17348	7.2	283.7	283.0	69.0	69.0	SRID=4326;POINT(-120.17348 34.28531)	1	large	883297.2251529987	277.1194979344056	279.8333333333333	0.6999999999999886	0.6999999999999886	-1	1002511	1001
211327410	1614524730	70	0	34.28586	-120.1763	7.2	283.0	283.0	72.0	72.0	SRID=4326;POINT(-120.1763 34.28586)	1	large	883297.2251529987	288.03619022827024	292.0	0.6999999999999886	0.0	-1	1002512	1001
211327410	1614524799	70	0	34.28641	-120.17891	7.2	283.2	284.0	69.0	69.0	SRID=4326;POINT(-120.17891 34.28641)	1	large	883297.2251529987	267.74994480457724	279.8333333333333	0.19999999999998863	0.8000000000000114	-1	1002513	1001
211327410	1614524869	70	0	34.28692	-120.1817	7.2	283.2	284.0	70.0	70.0	SRID=4326;POINT(-120.1817 34.28692)	1	large	883297.2251529987	284.0606992996905	283.8888888888889	0.0	0.8000000000000114	-1	1002514	1001
211327410	1614524939	70	0	34.28753	-120.18438	7.2	284.7	284.0	70.0	70.0	SRID=4326;POINT(-120.18438 34.28753)	1	large	883297.2251529987	276.3114428054079	283.8888888888889	1.5	0.6999999999999886	-1	1002515	1001
211327410	1614525000	70	0	34.28805	-120.18681	7.2	285.5	284.0	61.0	61.0	SRID=4326;POINT(-120.18681 34.28805)	1	large	883297.2251529987	249.51533494144118	247.3888888888889	0.8000000000000114	1.5	-1	1002516	1001
211327410	1614525069	70	0	34.28862	-120.18943	7.2	283.7	283.0	69.0	69.0	SRID=4326;POINT(-120.18943 34.28862)	1	large	883297.2251529987	269.3046911847281	279.8333333333333	1.8000000000000114	0.6999999999999886	-1	1002517	1001
211327410	1614525180	70	0	34.28901	-120.19141	7.2	283.7	283.0	111.0	111.0	SRID=4326;POINT(-120.19141 34.28901)	1	large	883297.2251529987	202.33628711631457	450.1666666666667	0.0	0.6999999999999886	-1	1002518	1001
211327410	1614525300	70	0	34.28994	-120.19611	7.2	283.0	283.0	120.0	120.0	SRID=4326;POINT(-120.19611 34.28994)	1	large	883297.2251529987	480.40725422410804	486.6666666666667	0.6999999999999886	0.0	-1	1002519	1001
211327410	1614525370	70	0	34.29093	-120.20119	7.2	284.0	284.0	70.0	70.0	SRID=4326;POINT(-120.20119 34.29093)	1	large	883297.2251529987	518.8241054560882	283.8888888888889	1.0	0.0	-1	1002521	1001
211327410	1614525480	70	0	34.29131	-120.20316	7.3	283.2	284.0	110.0	110.0	SRID=4326;POINT(-120.20316 34.29131)	1	large	883297.2251529987	201.0892427963407	452.2222222222222	0.8000000000000114	0.8000000000000114	-1	1002534	1001
211327410	1614525550	70	0	34.29234	-120.20833	7.3	284.0	284.0	70.0	70.0	SRID=4326;POINT(-120.20833 34.29234)	1	large	883297.2251529987	528.629163495819	287.77777777777777	0.8000000000000114	0.0	-1	1002522	1001
211327410	1614525619	70	0	34.2929	-120.21111	7.3	284.2	285.0	69.0	69.0	SRID=4326;POINT(-120.21111 34.2929)	1	large	883297.2251529987	284.42356141627823	283.66666666666663	0.19999999999998863	0.8000000000000114	-1	1002523	1001
211327410	1614525690	70	0	34.29345	-120.21391	7.3	284.2	285.0	71.0	71.0	SRID=4326;POINT(-120.21391 34.29345)	1	large	883297.2251529987	286.0762861654797	291.88888888888886	0.0	0.8000000000000114	-1	1002524	1001
211327410	1614525759	70	0	34.294	-120.21663	7.3	284.0	284.0	69.0	69.0	SRID=4326;POINT(-120.21663 34.294)	1	large	883297.2251529987	278.3405394633247	283.66666666666663	0.19999999999998863	0.0	-1	1002525	1001
211327410	1614525829	70	0	34.2946	-120.21945	7.3	284.0	284.0	70.0	70.0	SRID=4326;POINT(-120.21945 34.2946)	1	large	883297.2251529987	289.4369753527466	287.77777777777777	0.0	0.0	-1	1002526	1001
211327410	1614525900	70	0	34.29514	-120.22221	7.3	283.2	284.0	71.0	71.0	SRID=4326;POINT(-120.22221 34.29514)	1	large	883297.2251529987	281.9251131815864	291.88888888888886	0.8000000000000114	0.8000000000000114	-1	1002527	1001
211327410	1614525969	70	0	34.29562	-120.22494	7.3	282.4	284.0	69.0	69.0	SRID=4326;POINT(-120.22494 34.29562)	1	large	883297.2251529987	277.4430505631392	283.66666666666663	0.8000000000000114	1.6000000000000227	-1	1002528	1001
211327410	1614526040	70	0	34.29622	-120.22779	7.4	284.0	284.0	71.0	71.0	SRID=4326;POINT(-120.22779 34.29622)	1	large	883297.2251529987	292.32188321835935	295.8333333333333	1.6000000000000227	0.0	-1	1002529	1001
211327410	1614526109	70	0	34.29679	-120.23057	7.4	282.2	283.0	69.0	69.0	SRID=4326;POINT(-120.23057 34.29679)	1	large	883297.2251529987	284.69614022367296	287.5	1.8000000000000114	0.8000000000000114	-1	1002530	1001
211327410	1614526181	70	0	34.29737	-120.23349	7.4	281.4	283.0	72.0	72.0	SRID=4326;POINT(-120.23349 34.29737)	1	large	883297.2251529987	298.5019444346511	300.0	0.8000000000000114	1.6000000000000227	-1	1002531	1001
211327410	1614526250	70	0	34.29783	-120.23625	7.3	281.6	284.0	69.0	69.0	SRID=4326;POINT(-120.23625 34.29783)	1	large	883297.2251529987	279.8729782107707	283.66666666666663	0.20000000000004547	2.3999999999999773	-1	1002532	1001
211327410	1614526318	70	0	34.29839	-120.239	7.4	282.9	286.0	68.0	68.0	SRID=4326;POINT(-120.239 34.29839)	1	large	883297.2251529987	281.50860603462576	283.3333333333333	1.2999999999999545	3.1000000000000227	-1	1002533	1001
211327410	1614526389	70	0	34.29891	-120.2418	7.4	283.6	286.0	71.0	71.0	SRID=4326;POINT(-120.2418 34.29891)	1	large	883297.2251529987	285.252435642863	295.8333333333333	0.7000000000000455	2.3999999999999773	-1	1002507	1001
211327410	1614526459	70	0	34.29945	-120.24455	7.4	284.4	286.0	70.0	70.0	SRID=4326;POINT(-120.24455 34.29945)	1	large	883297.2251529987	280.9439378375032	291.6666666666667	0.7999999999999545	1.6000000000000227	-1	1002506	1001
211327410	1614526529	70	0	34.30014	-120.24738	7.4	285.2	286.0	70.0	70.0	SRID=4326;POINT(-120.24738 34.30014)	1	large	883297.2251529987	293.23713011750743	291.6666666666667	0.8000000000000114	0.8000000000000114	-1	1002505	1001
211327410	1614526600	70	0	34.30077	-120.25025	7.3	285.2	286.0	71.0	71.0	SRID=4326;POINT(-120.25025 34.30077)	1	large	883297.2251529987	295.13325652130067	291.88888888888886	0.0	0.8000000000000114	-1	1002504	1001
211327410	1614526661	70	0	34.30123	-120.25263	7.4	284.2	285.0	61.0	61.0	SRID=4326;POINT(-120.25263 34.30123)	1	large	883297.2251529987	242.93814461622895	254.16666666666669	1.0	0.8000000000000114	-1	1002479	1001
211327410	1614526730	70	0	34.3017	-120.25538	7.4	284.2	285.0	69.0	69.0	SRID=4326;POINT(-120.25538 34.3017)	1	large	883297.2251529987	279.12522137115445	287.5	0.0	0.8000000000000114	-1	1002480	1001
211327410	1614526800	70	0	34.30229	-120.25822	7.4	284.4	286.0	70.0	70.0	SRID=4326;POINT(-120.25822 34.30229)	1	large	883297.2251529987	291.0454006699223	291.6666666666667	0.19999999999998863	1.6000000000000227	-1	1002481	1001
211327410	1614526870	70	0	34.30289	-120.26101	7.3	283.6	286.0	70.0	70.0	SRID=4326;POINT(-120.26101 34.30289)	1	large	883297.2251529987	286.5223416183096	287.77777777777777	0.7999999999999545	2.3999999999999773	-1	1002482	1001
211327410	1614526940	70	0	34.3035	-120.26375	7.3	285.4	286.0	70.0	70.0	SRID=4326;POINT(-120.26375 34.3035)	1	large	883297.2251529987	282.01954493483436	287.77777777777777	1.7999999999999545	0.6000000000000227	-1	1002483	1001
211327410	1614527008	70	0	34.30413	-120.26649	7.4	284.4	286.0	68.0	68.0	SRID=4326;POINT(-120.26649 34.30413)	1	large	883297.2251529987	282.64787377410806	283.3333333333333	1.0	1.6000000000000227	-1	1002484	1001
211327410	1614527079	70	0	34.30474	-120.26928	7.4	284.4	286.0	71.0	71.0	SRID=4326;POINT(-120.26928 34.30474)	1	large	883297.2251529987	286.8193313824224	295.8333333333333	0.0	1.6000000000000227	-1	1002485	1001
211327410	1614527141	70	0	34.30525	-120.27174	7.4	284.4	286.0	62.0	62.0	SRID=4326;POINT(-120.27174 34.30525)	1	large	883297.2251529987	252.06357736505868	258.3333333333333	0.0	1.6000000000000227	-1	1002486	1001
211327410	1614527209	70	0	34.30587	-120.27447	7.4	285.2	286.0	68.0	68.0	SRID=4326;POINT(-120.27447 34.30587)	1	large	883297.2251529987	281.36599545402856	283.3333333333333	0.8000000000000114	0.8000000000000114	-1	1002487	1001
211327410	1614527280	70	0	34.3065	-120.27736	7.4	284.4	286.0	71.0	71.0	SRID=4326;POINT(-120.27736 34.3065)	1	large	883297.2251529987	297.0370313898729	295.8333333333333	0.8000000000000114	1.6000000000000227	-1	1002488	1001
211327410	1614527349	70	0	34.30707	-120.28012	7.4	284.4	286.0	69.0	69.0	SRID=4326;POINT(-120.28012 34.30707)	1	large	883297.2251529987	282.7337735187229	287.5	0.0	1.6000000000000227	-1	1002489	1001
211327410	1614527419	70	0	34.30758	-120.2829	7.4	284.4	286.0	70.0	70.0	SRID=4326;POINT(-120.2829 34.30758)	1	large	883297.2251529987	283.02371186890025	291.6666666666667	0.0	1.6000000000000227	-1	1002490	1001
211327410	1614527490	70	0	34.30817	-120.28575	7.4	283.6	286.0	71.0	71.0	SRID=4326;POINT(-120.28575 34.30817)	1	large	883297.2251529987	291.9907305790484	295.8333333333333	0.7999999999999545	2.3999999999999773	-1	1002491	1001
211327410	1614527551	70	0	34.30877	-120.2882	7.4	285.4	287.0	61.0	61.0	SRID=4326;POINT(-120.2882 34.30877)	1	large	883297.2251529987	253.9282126527888	254.16666666666669	1.7999999999999545	1.6000000000000227	-1	1002492	1001
211327410	1614527619	70	0	34.30942	-120.29098	7.4	284.4	286.0	68.0	68.0	SRID=4326;POINT(-120.29098 34.30942)	1	large	883297.2251529987	287.1057357427169	283.3333333333333	1.0	1.6000000000000227	-1	1002493	1001
211327410	1614527690	70	0	34.31005	-120.29385	7.4	283.6	286.0	71.0	71.0	SRID=4326;POINT(-120.29385 34.31005)	1	large	883297.2251529987	295.10294539231984	295.8333333333333	0.7999999999999545	2.3999999999999773	-1	1002494	1001
211327410	1614527759	70	0	34.31065	-120.29664	7.4	284.6	287.0	69.0	69.0	SRID=4326;POINT(-120.29664 34.31065)	1	large	883297.2251529987	286.4976674939509	287.5	1.0	2.3999999999999773	-1	1002495	1001
211327410	1614527830	70	0	34.31126	-120.29947	7.5	283.7	286.0	71.0	71.0	SRID=4326;POINT(-120.29947 34.31126)	1	large	883297.2251529987	290.64526478928093	299.77777777777777	0.9000000000000341	2.3000000000000114	-1	1002496	1001
211327410	1614527899	70	0	34.31182	-120.30226	7.5	283.7	286.0	69.0	69.0	SRID=4326;POINT(-120.30226 34.31182)	1	large	883297.2251529987	285.3294443845579	291.3333333333333	0.0	2.3000000000000114	-1	1002497	1001
211327410	1614527970	70	0	34.3125	-120.30521	7.5	283.7	286.0	71.0	71.0	SRID=4326;POINT(-120.30521 34.3125)	1	large	883297.2251529987	304.3376746577202	299.77777777777777	0.0	2.3000000000000114	-1	1002498	1001
211327410	1614528009	70	0	34.31286	-120.30684	7.6	283.7	286.0	39.0	39.0	SRID=4326;POINT(-120.30684 34.31286)	1	large	883297.2251529987	167.66400125149255	166.83333333333331	0.0	2.3000000000000114	-1	1002499	1001
211327410	1614528079	70	0	34.31338	-120.30962	7.5	284.4	286.0	70.0	70.0	SRID=4326;POINT(-120.30962 34.31338)	1	large	883297.2251529987	283.26620580097233	295.55555555555554	0.6999999999999886	1.6000000000000227	-1	1002500	1001
211327410	1614528140	70	0	34.31388	-120.31211	7.6	284.4	286.0	61.0	61.0	SRID=4326;POINT(-120.31211 34.31388)	1	large	883297.2251529987	254.64896048976138	260.94444444444446	0.0	1.6000000000000227	-1	1002501	1001
211327410	1614528201	70	0	34.31441	-120.31458	7.5	284.4	286.0	61.0	61.0	SRID=4326;POINT(-120.31458 34.31441)	1	large	883297.2251529987	253.5915244103083	257.5555555555556	0.0	1.6000000000000227	-1	1002502	1001
211327410	1614528270	70	0	34.31495	-120.31743	7.5	282.9	286.0	69.0	69.0	SRID=4326;POINT(-120.31743 34.31495)	1	large	883297.2251529987	290.5767629679622	291.3333333333333	1.5	3.1000000000000227	-1	1002503	1001
211327410	1614528331	70	0	34.31555	-120.31992	7.5	285.4	287.0	61.0	61.0	SRID=4326;POINT(-120.31992 34.31555)	1	large	883297.2251529987	257.7251928556444	257.5555555555556	2.5	1.6000000000000227	-1	1002520	1001
211327410	1614528420	70	0	34.31577	-120.32112	7.5	285.4	287.0	89.0	89.0	SRID=4326;POINT(-120.32112 34.31577)	1	large	883297.2251529987	122.1532866498588	375.77777777777777	0.0	1.6000000000000227	-1	1002536	1001
211327410	1614528490	70	0	34.31689	-120.3264	7.5	284.7	287.0	70.0	70.0	SRID=4326;POINT(-120.3264 34.31689)	1	large	883297.2251529987	541.6907481116745	295.55555555555554	0.6999999999999886	2.3000000000000114	-1	1002579	1001
211327410	1614528560	70	0	34.3175	-120.32924	7.5	283.9	287.0	70.0	70.0	SRID=4326;POINT(-120.32924 34.3175)	1	large	883297.2251529987	291.58726608038774	295.55555555555554	0.8000000000000114	3.1000000000000227	-1	1002537	1001
211327410	1614528629	70	0	34.31812	-120.33208	7.6	283.9	287.0	69.0	69.0	SRID=4326;POINT(-120.33208 34.31812)	1	large	883297.2251529987	291.88778905304304	295.16666666666663	0.0	3.1000000000000227	-1	1002567	1001
211327410	1614528700	70	0	34.31872	-120.33496	7.5	283.9	287.0	71.0	71.0	SRID=4326;POINT(-120.33496 34.31872)	1	large	883297.2251529987	295.13984062459696	299.77777777777777	0.0	3.1000000000000227	-1	1002568	1001
211327410	1614528770	70	0	34.3193	-120.33778	7.4	283.9	287.0	70.0	70.0	SRID=4326;POINT(-120.33778 34.3193)	1	large	883297.2251529987	288.7717072307814	291.6666666666667	0.0	3.1000000000000227	-1	1002569	1001
211327410	1614528838	70	0	34.31986	-120.34052	7.4	283.9	287.0	68.0	68.0	SRID=4326;POINT(-120.34052 34.31986)	1	large	883297.2251529987	280.4759107853082	283.3333333333333	0.0	3.1000000000000227	-1	1002570	1001
211327410	1614528909	70	0	34.32045	-120.34337	7.4	283.9	287.0	71.0	71.0	SRID=4326;POINT(-120.34337 34.32045)	1	large	883297.2251529987	291.9507420748242	295.8333333333333	0.0	3.1000000000000227	-1	1002571	1001
211327410	1614528980	70	0	34.32104	-120.34623	7.4	283.9	287.0	71.0	71.0	SRID=4326;POINT(-120.34623 34.32104)	1	large	883297.2251529987	292.913264789782	295.8333333333333	0.0	3.1000000000000227	-1	1002572	1001
211327410	1614529049	70	0	34.32162	-120.34902	7.5	284.4	289.0	69.0	69.0	SRID=4326;POINT(-120.34902 34.32162)	1	large	883297.2251529987	285.8710153026435	291.3333333333333	0.5	4.600000000000023	-1	1002573	1001
211327410	1614529119	70	0	34.32224	-120.35185	7.5	285.1	289.0	70.0	70.0	SRID=4326;POINT(-120.35185 34.32224)	1	large	883297.2251529987	290.91339315097315	295.55555555555554	0.7000000000000455	3.8999999999999773	-1	1002574	1001
211327410	1614529190	70	0	34.32291	-120.35471	7.4	285.9	289.0	71.0	71.0	SRID=4326;POINT(-120.35471 34.32291)	1	large	883297.2251529987	295.3661967482164	295.8333333333333	0.7999999999999545	3.1000000000000227	-1	1002575	1001
211327410	1614529259	70	0	34.32357	-120.35751	7.5	285.9	289.0	69.0	69.0	SRID=4326;POINT(-120.35751 34.32357)	1	large	883297.2251529987	289.30000042745206	291.3333333333333	0.0	3.1000000000000227	-1	1002576	1001
211327410	1614529329	70	0	34.32422	-120.36032	7.5	285.9	289.0	70.0	70.0	SRID=4326;POINT(-120.36032 34.32422)	1	large	883297.2251529987	289.9300701723336	295.55555555555554	0.0	3.1000000000000227	-1	1002577	1001
211327410	1614529400	70	0	34.32488	-120.36317	7.5	285.7	288.0	71.0	71.0	SRID=4326;POINT(-120.36317 34.32488)	1	large	883297.2251529987	294.07912714769793	299.77777777777777	0.19999999999998863	2.3000000000000114	-1	1002578	1001
211327410	1614529470	70	0	34.32551	-120.36602	7.6	284.9	288.0	70.0	70.0	SRID=4326;POINT(-120.36602 34.32551)	1	large	883297.2251529987	293.131281193158	299.4444444444444	0.8000000000000114	3.1000000000000227	-1	1002580	1001
211327410	1614529539	70	0	34.32613	-120.36889	7.6	283.4	288.0	69.0	69.0	SRID=4326;POINT(-120.36889 34.32613)	1	large	883297.2251529987	294.7462528034634	295.16666666666663	1.5	4.600000000000023	-1	1002593	1001
211327410	1614529608	70	0	34.32673	-120.37166	7.5	284.4	289.0	69.0	69.0	SRID=4326;POINT(-120.37166 34.32673)	1	large	883297.2251529987	284.52286526304323	291.3333333333333	1.0	4.600000000000023	-1	1002581	1001
211327410	1614529670	70	0	34.32732	-120.37419	7.5	286.1	290.0	62.0	62.0	SRID=4326;POINT(-120.37419 34.32732)	1	large	883297.2251529987	261.18526228399173	261.77777777777777	1.7000000000000455	3.8999999999999773	-1	1002582	1001
211327410	1614529739	70	0	34.32801	-120.377	7.6	286.2	290.0	69.0	69.0	SRID=4326;POINT(-120.377 34.32801)	1	large	883297.2251529987	291.24157738040566	295.16666666666663	0.0999999999999659	3.8000000000000114	-1	1002583	1001
211327410	1614529809	70	0	34.32871	-120.37986	7.6	286.2	290.0	70.0	70.0	SRID=4326;POINT(-120.37986 34.32871)	1	large	883297.2251529987	296.344248104518	299.4444444444444	0.0	3.8000000000000114	-1	1002584	1001
211327410	1614529880	70	0	34.32944	-120.38275	7.6	286.9	290.0	71.0	71.0	SRID=4326;POINT(-120.38275 34.32944)	1	large	883297.2251529987	300.2297345896364	303.7222222222222	0.6999999999999886	3.1000000000000227	-1	1002585	1001
211327410	1614529950	70	0	34.33016	-120.3856	7.6	286.7	289.0	70.0	70.0	SRID=4326;POINT(-120.3856 34.33016)	1	large	883297.2251529987	296.0756003729985	299.4444444444444	0.19999999999998863	2.3000000000000114	-1	1002586	1001
211327410	1614530019	70	0	34.33084	-120.38844	7.7	286.0	289.0	69.0	69.0	SRID=4326;POINT(-120.38844 34.33084)	1	large	883297.2251529987	293.75814565895155	299.0	0.6999999999999886	3.0	-1	1002587	1001
211327410	1614530090	70	0	34.33153	-120.39136	7.6	284.9	288.0	71.0	71.0	SRID=4326;POINT(-120.39136 34.33153)	1	large	883297.2251529987	301.7284824548729	303.7222222222222	1.1000000000000227	3.1000000000000227	-1	1002588	1001
211327410	1614530151	70	0	34.33208	-120.39383	7.7	285.2	289.0	61.0	61.0	SRID=4326;POINT(-120.39383 34.33208)	1	large	883297.2251529987	254.15232585794735	264.33333333333337	0.30000000000001137	3.8000000000000114	-1	1002589	1001
211327410	1614530219	70	0	34.33272	-120.39664	7.6	285.9	289.0	68.0	68.0	SRID=4326;POINT(-120.39664 34.33272)	1	large	883297.2251529987	289.5835010159507	290.88888888888886	0.6999999999999886	3.1000000000000227	-1	1002590	1001
211327410	1614530289	70	0	34.3334	-120.39953	7.6	286.2	290.0	70.0	70.0	SRID=4326;POINT(-120.39953 34.3334)	1	large	883297.2251529987	298.5270519476154	299.4444444444444	0.30000000000001137	3.8000000000000114	-1	1002591	1001
211327410	1614530359	70	0	34.33409	-120.40237	7.6	286.2	290.0	70.0	70.0	SRID=4326;POINT(-120.40237 34.33409)	1	large	883297.2251529987	294.08216787724757	299.4444444444444	0.0	3.8000000000000114	-1	1002592	1001
211327410	1614530420	70	0	34.33466	-120.40477	7.4	286.1	290.0	61.0	61.0	SRID=4326;POINT(-120.40477 34.33466)	1	large	883297.2251529987	248.08196938325221	254.16666666666669	0.0999999999999659	3.8999999999999773	-1	1002566	1001
211327410	1614530489	70	0	34.33534	-120.40753	7.4	286.9	290.0	69.0	69.0	SRID=4326;POINT(-120.40753 34.33534)	1	large	883297.2251529987	286.11404077596274	287.5	0.7999999999999545	3.1000000000000227	-1	1002565	1001
211327410	1614530559	70	0	34.33606	-120.41031	7.5	287.4	289.0	70.0	70.0	SRID=4326;POINT(-120.41031 34.33606)	1	large	883297.2251529987	289.40935852944943	295.55555555555554	0.5	1.6000000000000227	-1	1002564	1001
211327410	1614530630	70	0	34.33677	-120.41315	7.5	287.2	288.0	71.0	71.0	SRID=4326;POINT(-120.41315 34.33677)	1	large	883297.2251529987	294.75598617125394	299.77777777777777	0.19999999999998863	0.8000000000000114	-1	1002563	1001
211327410	1614530700	70	0	34.33745	-120.41598	7.4	285.6	288.0	70.0	70.0	SRID=4326;POINT(-120.41598 34.33745)	1	large	883297.2251529987	292.78228973153074	291.6666666666667	1.599999999999966	2.3999999999999773	-1	1002538	1001
211327410	1614530770	70	0	34.33811	-120.41879	7.4	285.6	288.0	70.0	70.0	SRID=4326;POINT(-120.41879 34.33811)	1	large	883297.2251529987	290.2098697031916	291.6666666666667	0.0	2.3999999999999773	-1	1002539	1001
211327410	1614530831	70	0	34.33868	-120.42117	7.4	285.9	289.0	61.0	61.0	SRID=4326;POINT(-120.42117 34.33868)	1	large	883297.2251529987	246.1610158593679	254.16666666666669	0.2999999999999545	3.1000000000000227	-1	1002540	1001
211327410	1614530898	70	0	34.33933	-120.4238	7.4	286.6	289.0	67.0	67.0	SRID=4326;POINT(-120.4238 34.33933)	1	large	883297.2251529987	272.695065060673	279.16666666666663	0.7000000000000455	2.3999999999999773	-1	1002541	1001
211327410	1614530969	70	0	34.34005	-120.42662	7.4	286.6	289.0	71.0	71.0	SRID=4326;POINT(-120.42662 34.34005)	1	large	883297.2251529987	293.1933938739288	295.8333333333333	0.0	2.3999999999999773	-1	1002542	1001
211327410	1614531041	70	0	34.34075	-120.42945	7.4	285.9	289.0	72.0	72.0	SRID=4326;POINT(-120.42945 34.34075)	1	large	883297.2251529987	293.44739220640747	300.0	0.7000000000000455	3.1000000000000227	-1	1002543	1001
211327410	1614531108	70	0	34.34142	-120.43215	7.4	286.6	289.0	67.0	67.0	SRID=4326;POINT(-120.43215 34.34142)	1	large	883297.2251529987	280.03928502316694	279.16666666666663	0.7000000000000455	2.3999999999999773	-1	1002544	1001
211327410	1614531179	70	0	34.34215	-120.43497	7.4	287.4	289.0	71.0	71.0	SRID=4326;POINT(-120.43497 34.34215)	1	large	883297.2251529987	293.5413896416837	295.8333333333333	0.7999999999999545	1.6000000000000227	-1	1002545	1001
211327410	1614531249	70	0	34.34288	-120.43774	7.4	288.2	289.0	70.0	70.0	SRID=4326;POINT(-120.43774 34.34288)	1	large	883297.2251529987	288.8001930834451	291.6666666666667	0.8000000000000114	0.8000000000000114	-1	1002546	1001
211327410	1614531319	70	0	34.3436	-120.44051	7.4	286.6	289.0	70.0	70.0	SRID=4326;POINT(-120.44051 34.3436)	1	large	883297.2251529987	288.4374595440931	291.6666666666667	1.599999999999966	2.3999999999999773	-1	1002547	1001
211327410	1614531389	70	0	34.34432	-120.44325	7.4	288.2	289.0	70.0	70.0	SRID=4326;POINT(-120.44325 34.34432)	1	large	883297.2251529987	285.5920954795243	291.6666666666667	1.599999999999966	0.8000000000000114	-1	1002548	1001
211327410	1614531460	70	0	34.34505	-120.44599	7.3	288.2	289.0	71.0	71.0	SRID=4326;POINT(-120.44599 34.34505)	1	large	883297.2251529987	285.9539338795816	291.88888888888886	0.0	0.8000000000000114	-1	1002549	1001
211327410	1614531529	70	0	34.34577	-120.44872	7.3	286.4	288.0	69.0	69.0	SRID=4326;POINT(-120.44872 34.34577)	1	large	883297.2251529987	284.6405709810056	283.66666666666663	1.8000000000000114	1.6000000000000227	-1	1002550	1001
211327410	1614531599	70	0	34.34645	-120.45145	7.3	286.4	288.0	70.0	70.0	SRID=4326;POINT(-120.45145 34.34645)	1	large	883297.2251529987	283.22324806291624	287.77777777777777	0.0	1.6000000000000227	-1	1002551	1001
211327410	1614531609	70	0	34.34655	-120.45184	7.3	287.2	288.0	10.0	10.0	SRID=4326;POINT(-120.45184 34.34655)	1	large	883297.2251529987	40.560058820849804	50.0	0.8000000000000114	0.8000000000000114	-1	1002552	1001
211327410	1614531680	70	0	34.34723	-120.45458	7.3	286.4	288.0	71.0	71.0	SRID=4326;POINT(-120.45458 34.34723)	1	large	883297.2251529987	284.17260661381926	291.88888888888886	0.8000000000000114	1.6000000000000227	-1	1002553	1001
211327410	1614531749	70	0	34.34789	-120.45733	7.3	285.6	288.0	69.0	69.0	SRID=4326;POINT(-120.45733 34.34789)	1	large	883297.2251529987	284.44734034225604	283.66666666666663	0.7999999999999545	2.3999999999999773	-1	1002554	1001
211327410	1614531820	70	0	34.34855	-120.46008	7.3	286.4	288.0	71.0	71.0	SRID=4326;POINT(-120.46008 34.34855)	1	large	883297.2251529987	284.44528601016424	291.88888888888886	0.7999999999999545	1.6000000000000227	-1	1002555	1001
211327410	1614531890	70	0	34.3492	-120.46283	7.3	285.4	287.0	70.0	70.0	SRID=4326;POINT(-120.46283 34.3492)	1	large	883297.2251529987	284.1126006050429	287.77777777777777	1.0	1.6000000000000227	-1	1002556	1001
211327410	1614531958	70	0	34.3498	-120.46551	7.3	284.6	287.0	68.0	68.0	SRID=4326;POINT(-120.46551 34.3498)	1	large	883297.2251529987	275.8073104583646	279.55555555555554	0.7999999999999545	2.3999999999999773	-1	1002557	1001
211327410	1614532030	70	0	34.3504	-120.46838	7.3	283.8	287.0	72.0	72.0	SRID=4326;POINT(-120.46838 34.3504)	1	large	883297.2251529987	294.0720497244676	295.99999999999994	0.8000000000000114	3.1999999999999886	-1	1002558	1001
211327410	1614532099	70	0	34.35099	-120.47111	7.3	284.0	288.0	69.0	69.0	SRID=4326;POINT(-120.47111 34.35099)	1	large	883297.2251529987	280.29832114267606	283.66666666666663	0.19999999999998863	4.0	-1	1002559	1001
211327410	1614532160	70	0	34.35152	-120.47348	7.3	285.0	289.0	61.0	61.0	SRID=4326;POINT(-120.47348 34.35152)	1	large	883297.2251529987	243.88086494923775	250.77777777777777	1.0	4.0	-1	1002560	1001
211327410	1614532229	70	0	34.35219	-120.47624	7.3	286.6	289.0	69.0	69.0	SRID=4326;POINT(-120.47624 34.35219)	1	large	883297.2251529987	285.7226857970401	283.66666666666663	1.6000000000000227	2.3999999999999773	-1	1002561	1001
211327410	1614532299	70	0	34.35283	-120.47899	7.3	284.8	288.0	70.0	70.0	SRID=4326;POINT(-120.47899 34.35283)	1	large	883297.2251529987	283.7752834347986	287.77777777777777	1.8000000000000114	3.1999999999999886	-1	1002562	1001
211327410	1614532368	70	0	34.35344	-120.4817	7.3	284.8	288.0	69.0	69.0	SRID=4326;POINT(-120.4817 34.35344)	1	large	883297.2251529987	278.98626801122816	283.66666666666663	0.0	3.1999999999999886	-1	1002478	1001
211327410	1614532439	70	0	34.35407	-120.48449	7.3	285.6	288.0	71.0	71.0	SRID=4326;POINT(-120.48449 34.35407)	1	large	883297.2251529987	287.28267292924954	291.88888888888886	0.8000000000000114	2.3999999999999773	-1	1002535	1001
211327410	1614532509	70	0	34.35467	-120.48731	7.4	284.1	288.0	70.0	70.0	SRID=4326;POINT(-120.48731 34.35467)	1	large	883297.2251529987	289.24370094947824	291.6666666666667	1.5	3.8999999999999773	-1	1002477	1001
211327410	1614532579	70	0	34.35524	-120.49007	7.4	284.9	288.0	70.0	70.0	SRID=4326;POINT(-120.49007 34.35524)	1	large	883297.2251529987	282.58178054379033	291.6666666666667	0.7999999999999545	3.1000000000000227	-1	1002417	1001
211327410	1614532649	70	0	34.35587	-120.4929	7.4	285.1	289.0	70.0	70.0	SRID=4326;POINT(-120.4929 34.35587)	1	large	883297.2251529987	291.11324814878964	291.6666666666667	0.20000000000004547	3.8999999999999773	-1	1002390	1001
211327410	1614532719	70	0	34.35654	-120.49562	7.3	286.6	289.0	70.0	70.0	SRID=4326;POINT(-120.49562 34.35654)	1	large	883297.2251529987	281.89737677548277	287.77777777777777	1.5	2.3999999999999773	-1	1002391	1001
211327410	1614532790	70	0	34.35727	-120.49841	7.4	288.4	290.0	71.0	71.0	SRID=4326;POINT(-120.49841 34.35727)	1	large	883297.2251529987	290.6497196540778	295.8333333333333	1.7999999999999545	1.6000000000000227	-1	1002392	1001
211327410	1614532858	70	0	34.35806	-120.50109	7.3	289.7	289.0	68.0	68.0	SRID=4326;POINT(-120.50109 34.35806)	1	large	883297.2251529987	282.5701787569766	279.55555555555554	1.3000000000000114	0.6999999999999886	-1	1002393	1001
211327410	1614532929	70	0	34.35887	-120.50384	7.4	290.3	288.0	71.0	71.0	SRID=4326;POINT(-120.50384 34.35887)	1	large	883297.2251529987	289.92286033494594	295.8333333333333	0.6000000000000227	2.3000000000000114	-1	1002394	1001
211327410	1614533000	70	0	34.3596	-120.50659	7.4	286.7	286.0	71.0	71.0	SRID=4326;POINT(-120.50659 34.3596)	1	large	883297.2251529987	286.85522321467676	295.8333333333333	3.6000000000000227	0.6999999999999886	-1	1002395	1001
211327410	1614533070	70	0	34.36024	-120.50936	7.3	285.2	286.0	70.0	70.0	SRID=4326;POINT(-120.50936 34.36024)	1	large	883297.2251529987	285.6656599573444	287.77777777777777	1.5	0.8000000000000114	-1	1002396	1001
211327410	1614533139	70	0	34.36082	-120.51208	7.3	284.6	287.0	69.0	69.0	SRID=4326;POINT(-120.51208 34.36082)	1	large	883297.2251529987	279.00574351019236	283.66666666666663	0.5999999999999659	2.3999999999999773	-1	1002397	1001
211327410	1614533209	70	0	34.36145	-120.51485	7.2	287.4	289.0	70.0	70.0	SRID=4326;POINT(-120.51485 34.36145)	1	large	883297.2251529987	285.34266109384384	283.8888888888889	2.7999999999999545	1.6000000000000227	-1	1002398	1001
211327410	1614533279	70	0	34.36214	-120.51749	7.2	288.2	289.0	70.0	70.0	SRID=4326;POINT(-120.51749 34.36214)	1	large	883297.2251529987	274.98176596423735	283.8888888888889	0.8000000000000114	0.8000000000000114	-1	1002399	1001
211327410	1614533349	70	0	34.3629	-120.52019	7.2	288.0	288.0	70.0	70.0	SRID=4326;POINT(-120.52019 34.3629)	1	large	883297.2251529987	283.2531138739257	283.8888888888889	0.19999999999998863	0.0	-1	1002400	1001
211327410	1614533410	70	0	34.36348	-120.52253	7.2	286.2	287.0	61.0	61.0	SRID=4326;POINT(-120.52253 34.36348)	1	large	883297.2251529987	242.61943857700328	247.3888888888889	1.8000000000000114	0.8000000000000114	-1	1002401	1001
211327410	1614533478	70	0	34.36409	-120.52516	7.2	284.4	286.0	68.0	68.0	SRID=4326;POINT(-120.52516 34.36409)	1	large	883297.2251529987	271.2917235228877	275.77777777777777	1.8000000000000114	1.6000000000000227	-1	1002403	1001
211327410	1614533539	70	0	34.3646	-120.52749	7.2	284.4	286.0	61.0	61.0	SRID=4326;POINT(-120.52749 34.3646)	1	large	883297.2251529987	239.38862274298972	247.3888888888889	0.0	1.6000000000000227	-1	1002416	1001
211327410	1614533610	70	0	34.36523	-120.53023	7.2	285.4	287.0	71.0	71.0	SRID=4326;POINT(-120.53023 34.36523)	1	large	883297.2251529987	282.4578253291265	287.9444444444444	1.0	1.6000000000000227	-1	1002404	1001
211327410	1614533680	70	0	34.36592	-120.53292	7.2	287.2	288.0	70.0	70.0	SRID=4326;POINT(-120.53292 34.36592)	1	large	883297.2251529987	279.71171578740126	283.8888888888889	1.8000000000000114	0.8000000000000114	-1	1002405	1001
211327410	1614533741	70	0	34.36657	-120.5352	7.2	290.5	289.0	61.0	61.0	SRID=4326;POINT(-120.5352 34.36657)	1	large	883297.2251529987	239.50046041538718	247.3888888888889	3.3000000000000114	1.5	-1	1002406	1001
211327410	1614533809	70	0	34.36736	-120.5378	7.2	290.1	287.0	68.0	68.0	SRID=4326;POINT(-120.5378 34.36736)	1	large	883297.2251529987	275.06751177745224	275.77777777777777	0.39999999999997726	3.1000000000000227	-1	1002407	1001
211327410	1614533879	70	0	34.36805	-120.5405	7.2	285.7	285.0	70.0	70.0	SRID=4326;POINT(-120.5405 34.36805)	1	large	883297.2251529987	280.65440817014326	283.8888888888889	4.400000000000034	0.6999999999999886	-1	1002408	1001
211327410	1614533949	70	0	34.36863	-120.54325	7.1	284.1	285.0	70.0	70.0	SRID=4326;POINT(-120.54325 34.36863)	1	large	883297.2251529987	281.86860978591363	279.99999999999994	1.599999999999966	0.8999999999999773	-1	1002409	1001
211327410	1614534019	70	0	34.36914	-120.54593	7.1	282.7	286.0	70.0	70.0	SRID=4326;POINT(-120.54593 34.36914)	1	large	883297.2251529987	273.13630517839044	279.99999999999994	1.400000000000034	3.3000000000000114	-1	1002410	1001
211327410	1614534089	70	0	34.36968	-120.54863	7.1	283.7	288.0	70.0	70.0	SRID=4326;POINT(-120.54863 34.36968)	1	large	883297.2251529987	275.89184109058885	279.99999999999994	1.0	4.300000000000011	-1	1002411	1001
211327410	1614534159	70	0	34.37034	-120.55134	7.1	287.3	289.0	70.0	70.0	SRID=4326;POINT(-120.55134 34.37034)	1	large	883297.2251529987	280.5629527190117	279.99999999999994	3.6000000000000227	1.6999999999999886	-1	1002412	1001
211327410	1614534230	70	0	34.37106	-120.55402	7.1	287.0	287.0	71.0	71.0	SRID=4326;POINT(-120.55402 34.37106)	1	large	883297.2251529987	279.83412504248145	283.99999999999994	0.30000000000001137	0.0	-1	1002413	1001
211327410	1614534291	70	0	34.37157	-120.55634	7.2	283.6	286.0	61.0	61.0	SRID=4326;POINT(-120.55634 34.37157)	1	large	883297.2251529987	238.40982728842525	247.3888888888889	3.3999999999999773	2.3999999999999773	-1	1002414	1001
211327410	1614534359	70	0	34.37211	-120.55904	7.2	282.8	286.0	68.0	68.0	SRID=4326;POINT(-120.55904 34.37211)	1	large	883297.2251529987	275.8843187582657	275.77777777777777	0.8000000000000114	3.1999999999999886	-1	1002415	1001
211327410	1614534430	70	0	34.37264	-120.56184	7.2	283.8	287.0	71.0	71.0	SRID=4326;POINT(-120.56184 34.37264)	1	large	883297.2251529987	285.2792573034179	287.9444444444444	1.0	3.1999999999999886	-1	1002389	1001
211327410	1614534498	70	0	34.37321	-120.56447	7.1	285.5	288.0	68.0	68.0	SRID=4326;POINT(-120.56447 34.37321)	1	large	883297.2251529987	270.0130437272326	271.99999999999994	1.6999999999999886	2.5	-1	1002388	1001
211327410	1614534569	70	0	34.3738	-120.56719	7.2	284.6	287.0	71.0	71.0	SRID=4326;POINT(-120.56719 34.3738)	1	large	883297.2251529987	279.2662140951873	287.9444444444444	0.8999999999999773	2.3999999999999773	-1	1002387	1001
211327410	1614534640	70	0	34.37441	-120.57	7.2	285.6	288.0	71.0	71.0	SRID=4326;POINT(-120.57 34.37441)	1	large	883297.2251529987	288.51921239910183	287.9444444444444	1.0	2.3999999999999773	-1	1002386	1001
211327410	1614534710	70	0	34.37501	-120.57272	7.2	285.6	288.0	70.0	70.0	SRID=4326;POINT(-120.57272 34.37501)	1	large	883297.2251529987	279.5680626112484	283.8888888888889	0.0	2.3999999999999773	-1	1002361	1001
211327410	1614534779	70	0	34.37562	-120.57534	7.2	284.6	287.0	69.0	69.0	SRID=4326;POINT(-120.57534 34.37562)	1	large	883297.2251529987	270.3008779144993	279.8333333333333	1.0	2.3999999999999773	-1	1002362	1001
211327410	1614534849	70	0	34.3762	-120.57806	7.2	284.4	286.0	70.0	70.0	SRID=4326;POINT(-120.57806 34.3762)	1	large	883297.2251529987	278.95796774652956	283.8888888888889	0.20000000000004547	1.6000000000000227	-1	1002363	1001
211327410	1614534919	70	0	34.37668	-120.58083	7.2	282.0	286.0	70.0	70.0	SRID=4326;POINT(-120.58083 34.37668)	1	large	883297.2251529987	281.07570606122215	283.8888888888889	2.3999999999999773	4.0	-1	1002364	1001
211327410	1614534990	70	0	34.37719	-120.58363	7.2	283.2	288.0	71.0	71.0	SRID=4326;POINT(-120.58363 34.37719)	1	large	883297.2251529987	284.74090788580986	287.9444444444444	1.1999999999999886	4.800000000000011	-1	1002365	1001
211327410	1614535060	70	0	34.37778	-120.58632	7.2	283.8	288.0	70.0	70.0	SRID=4326;POINT(-120.58632 34.37778)	1	large	883297.2251529987	276.3721854329415	283.8888888888889	0.6000000000000227	4.199999999999989	-1	1002366	1001
211327410	1614535121	70	0	34.37823	-120.58871	7.2	283.8	287.0	61.0	61.0	SRID=4326;POINT(-120.58871 34.37823)	1	large	883297.2251529987	243.42710897118837	247.3888888888889	0.0	3.1999999999999886	-1	1002367	1001
211327410	1614535189	70	0	34.37877	-120.59141	7.2	282.8	286.0	68.0	68.0	SRID=4326;POINT(-120.59141 34.37877)	1	large	883297.2251529987	275.8636996588136	275.77777777777777	1.0	3.1999999999999886	-1	1002368	1001
211327410	1614535209	70	0	34.37892	-120.59219	7.2	282.0	286.0	20.0	20.0	SRID=4326;POINT(-120.59219 34.37892)	1	large	883297.2251529987	79.52817109549967	81.11111111111111	0.8000000000000114	4.0	-1	1002369	1001
211327410	1614535279	70	0	34.37938	-120.59504	7.3	281.5	287.0	70.0	70.0	SRID=4326;POINT(-120.59504 34.37938)	1	large	883297.2251529987	288.38193659973933	287.77777777777777	0.5	5.5	-1	1002370	1001
211327410	1614535380	70	0	34.37964	-120.59663	7.3	280.7	287.0	101.0	101.0	SRID=4326;POINT(-120.59663 34.37964)	1	large	883297.2251529987	160.96369497128154	415.2222222222222	0.8000000000000114	6.300000000000011	-1	1002371	1001
211327410	1614535449	70	0	34.38056	-120.60168	7.2	281.6	288.0	69.0	69.0	SRID=4326;POINT(-120.60168 34.38056)	1	large	883297.2251529987	513.5367385840768	279.8333333333333	0.9000000000000341	6.399999999999977	-1	1002372	1001
211327410	1614535519	70	0	34.38107	-120.60445	7.2	283.2	288.0	70.0	70.0	SRID=4326;POINT(-120.60445 34.38107)	1	large	883297.2251529987	281.8189097973812	283.8888888888889	1.599999999999966	4.800000000000011	-1	1002373	1001
211327410	1614535589	70	0	34.38158	-120.60717	7.2	283.0	287.0	70.0	70.0	SRID=4326;POINT(-120.60717 34.38158)	1	large	883297.2251529987	276.9714949959857	283.8888888888889	0.19999999999998863	4.0	-1	1002374	1001
211327410	1614535659	70	0	34.38201	-120.60998	7.1	279.5	286.0	70.0	70.0	SRID=4326;POINT(-120.60998 34.38201)	1	large	883297.2251529987	283.8004118334447	279.99999999999994	3.5	6.5	-1	1002375	1001
211327410	1614535728	70	0	34.38234	-120.61274	7.2	278.1	288.0	69.0	69.0	SRID=4326;POINT(-120.61274 34.38234)	1	large	883297.2251529987	276.95514003024823	279.8333333333333	1.3999999999999773	9.899999999999977	-1	1002376	1001
211327410	1614535800	70	0	34.38241	-120.61321	7.2	279.9	288.0	72.0	72.0	SRID=4326;POINT(-120.61321 34.38241)	1	large	883297.2251529987	47.42683561832078	292.0	1.7999999999999545	8.100000000000023	-1	1002377	1001
211327410	1614535870	70	0	34.38323	-120.61841	7.3	281.8	289.0	70.0	70.0	SRID=4326;POINT(-120.61841 34.38323)	1	large	883297.2251529987	525.7115730997631	287.77777777777777	1.900000000000034	7.199999999999989	-1	1002378	1001
211327410	1614535980	70	0	34.38363	-120.62032	7.2	284.4	290.0	110.0	110.0	SRID=4326;POINT(-120.62032 34.38363)	1	large	883297.2251529987	195.6541241185822	446.1111111111111	2.599999999999966	5.600000000000023	-1	1002379	1001
211327410	1614536050	70	0	34.3849	-120.62529	7.0	285.1	286.0	70.0	70.0	SRID=4326;POINT(-120.62529 34.3849)	1	large	883297.2251529987	516.5153544472024	276.11111111111114	0.7000000000000455	0.8999999999999773	-1	1002380	1001
211327410	1614536119	70	0	34.38534	-120.62792	7.1	280.1	285.0	69.0	69.0	SRID=4326;POINT(-120.62792 34.38534)	1	large	883297.2251529987	266.4639603729626	275.99999999999994	5.0	4.899999999999977	-1	1002381	1001
211327410	1614536180	70	0	34.38574	-120.63028	7.0	282.1	287.0	61.0	61.0	SRID=4326;POINT(-120.63028 34.38574)	1	large	883297.2251529987	239.2305066216398	240.61111111111114	2.0	4.899999999999977	-1	1002382	1001
211327410	1614536241	70	0	34.38621	-120.63258	7.1	285.5	288.0	61.0	61.0	SRID=4326;POINT(-120.63258 34.38621)	1	large	883297.2251529987	235.2591039824715	244.0	3.3999999999999773	2.5	-1	1002383	1001
211327410	1614536308	70	0	34.38673	-120.63527	7.1	282.9	287.0	67.0	67.0	SRID=4326;POINT(-120.63527 34.38673)	1	large	883297.2251529987	274.31971613087165	267.99999999999994	2.6000000000000227	4.100000000000023	-1	1002384	1001
211327410	1614536379	70	0	34.38726	-120.63796	7.1	283.1	288.0	71.0	71.0	SRID=4326;POINT(-120.63796 34.38726)	1	large	883297.2251529987	274.5926037541929	283.99999999999994	0.20000000000004547	4.899999999999977	-1	1002385	1001
211327410	1614536440	70	0	34.38772	-120.64029	7.0	283.1	288.0	61.0	61.0	SRID=4326;POINT(-120.64029 34.38772)	1	large	883297.2251529987	237.86859424638754	240.61111111111114	0.0	4.899999999999977	-1	1002402	1001
211327410	1614536508	70	0	34.38817	-120.64293	7.0	282.2	288.0	68.0	68.0	SRID=4326;POINT(-120.64293 34.38817)	1	large	883297.2251529987	267.6676172815019	268.22222222222223	0.9000000000000341	5.800000000000011	-1	1002418	1001
211327410	1614536569	70	0	34.38857	-120.64522	6.9	283.2	289.0	61.0	61.0	SRID=4326;POINT(-120.64522 34.38857)	1	large	883297.2251529987	232.41605650598888	237.22222222222226	1.0	5.800000000000011	-1	1002461	1001
211327410	1614536640	70	0	34.38912	-120.64792	6.9	284.0	289.0	71.0	71.0	SRID=4326;POINT(-120.64792 34.38912)	1	large	883297.2251529987	276.1150658298604	276.1111111111111	0.8000000000000114	5.0	-1	1002419	1001
211327410	1614536710	70	0	34.38963	-120.65057	6.8	284.6	288.0	70.0	70.0	SRID=4326;POINT(-120.65057 34.38963)	1	large	883297.2251529987	270.17020626898915	268.3333333333333	0.6000000000000227	3.3999999999999773	-1	1002449	1001
211327410	1614536779	70	0	34.39013	-120.65315	6.9	284.0	289.0	69.0	69.0	SRID=4326;POINT(-120.65315 34.39013)	1	large	883297.2251529987	263.12649684219804	268.3333333333333	0.6000000000000227	5.0	-1	1002450	1001
211327410	1614536850	70	0	34.39071	-120.65583	6.9	283.2	289.0	71.0	71.0	SRID=4326;POINT(-120.65583 34.39071)	1	large	883297.2251529987	275.0675343882	276.1111111111111	0.8000000000000114	5.800000000000011	-1	1002451	1001
211327410	1614536921	70	0	34.39122	-120.65847	7.0	283.2	289.0	71.0	71.0	SRID=4326;POINT(-120.65847 34.39122)	1	large	883297.2251529987	269.19810049359	280.05555555555554	0.0	5.800000000000011	-1	1002452	1001
211327410	1614536989	70	0	34.39176	-120.66111	7.0	283.4	290.0	68.0	68.0	SRID=4326;POINT(-120.66111 34.39176)	1	large	883297.2251529987	270.03482287252126	268.22222222222223	0.19999999999998863	6.600000000000023	-1	1002453	1001
211327410	1614537059	70	0	34.39232	-120.6638	7.0	283.2	290.0	70.0	70.0	SRID=4326;POINT(-120.6638 34.39232)	1	large	883297.2251529987	275.4302249112893	276.11111111111114	0.19999999999998863	6.800000000000011	-1	1002454	1001
211327410	1614537130	70	0	34.39288	-120.66648	7.1	284.1	289.0	71.0	71.0	SRID=4326;POINT(-120.66648 34.39288)	1	large	883297.2251529987	274.46545143609416	283.99999999999994	0.9000000000000341	4.899999999999977	-1	1002455	1001
211327410	1614537200	70	0	34.39343	-120.66918	7.1	282.5	289.0	70.0	70.0	SRID=4326;POINT(-120.66918 34.39343)	1	large	883297.2251529987	276.1017310555915	279.99999999999994	1.6000000000000227	6.5	-1	1002456	1001
211327410	1614537270	70	0	34.39394	-120.6719	7.1	282.5	289.0	70.0	70.0	SRID=4326;POINT(-120.6719 34.39394)	1	large	883297.2251529987	276.9328007586225	279.99999999999994	0.0	6.5	-1	1002457	1001
211327410	1614537340	70	0	34.39448	-120.67464	7.1	282.6	290.0	70.0	70.0	SRID=4326;POINT(-120.67464 34.39448)	1	large	883297.2251529987	279.6779791329016	279.99999999999994	0.10000000000002274	7.399999999999977	-1	1002458	1001
211327410	1614537410	70	0	34.39504	-120.67729	7.1	284.5	291.0	70.0	70.0	SRID=4326;POINT(-120.67729 34.39504)	1	large	883297.2251529987	271.5710551065821	279.99999999999994	1.8999999999999773	6.5	-1	1002459	1001
211327410	1614537480	70	0	34.39572	-120.67997	7.1	284.5	291.0	70.0	70.0	SRID=4326;POINT(-120.67997 34.39572)	1	large	883297.2251529987	278.31993426950106	279.99999999999994	0.0	6.5	-1	1002460	1001
211327410	1614537550	70	0	34.3963	-120.68272	7.0	282.7	291.0	70.0	70.0	SRID=4326;POINT(-120.68272 34.3963)	1	large	883297.2251529987	281.7816183544922	276.11111111111114	1.8000000000000114	8.300000000000011	-1	1002462	1001
211327410	1614537619	70	0	34.39685	-120.68531	7.0	283.5	291.0	69.0	69.0	SRID=4326;POINT(-120.68531 34.39685)	1	large	883297.2251529987	265.4963697127737	272.16666666666663	0.8000000000000114	7.5	-1	1002475	1001
211327410	1614537720	70	0	34.39718	-120.68688	7.1	284.6	292.0	101.0	101.0	SRID=4326;POINT(-120.68688 34.39718)	1	large	883297.2251529987	160.83663803183578	403.99999999999994	1.1000000000000227	7.399999999999977	-1	1002463	1001
211327410	1614537790	70	0	34.39829	-120.69183	6.9	285.3	292.0	70.0	70.0	SRID=4326;POINT(-120.69183 34.39829)	1	large	883297.2251529987	509.20437778245287	272.22222222222223	0.6999999999999886	6.699999999999989	-1	1002464	1001
211327410	1614537861	70	0	34.39887	-120.69447	7.0	284.5	292.0	71.0	71.0	SRID=4326;POINT(-120.69447 34.39887)	1	large	883297.2251529987	271.2012817489041	280.05555555555554	0.8000000000000114	7.5	-1	1002465	1001
211327410	1614537930	70	0	34.39948	-120.69712	7.0	285.4	292.0	69.0	69.0	SRID=4326;POINT(-120.69712 34.39948)	1	large	883297.2251529987	273.09904324723067	272.16666666666663	0.8999999999999773	6.600000000000023	-1	1002466	1001
211327410	1614538000	70	0	34.40011	-120.69977	7.1	285.5	292.0	70.0	70.0	SRID=4326;POINT(-120.69977 34.40011)	1	large	883297.2251529987	273.7479945744488	279.99999999999994	0.10000000000002274	6.5	-1	1002467	1001
211327410	1614538069	70	0	34.40076	-120.70233	7.1	285.5	292.0	69.0	69.0	SRID=4326;POINT(-120.70233 34.40076)	1	large	883297.2251529987	265.85895583846593	275.99999999999994	0.0	6.5	-1	1002468	1001
211327410	1614538139	70	0	34.4014	-120.70505	7.1	286.3	292.0	70.0	70.0	SRID=4326;POINT(-120.70505 34.4014)	1	large	883297.2251529987	280.7568020103284	279.99999999999994	0.8000000000000114	5.699999999999989	-1	1002469	1001
211327410	1614538210	70	0	34.40202	-120.70771	7.0	285.4	292.0	71.0	71.0	SRID=4326;POINT(-120.70771 34.40202)	1	large	883297.2251529987	274.37014051148617	280.05555555555554	0.9000000000000341	6.600000000000023	-1	1002470	1001
211327410	1614538280	70	0	34.40265	-120.71038	7.1	286.3	292.0	70.0	70.0	SRID=4326;POINT(-120.71038 34.40265)	1	large	883297.2251529987	275.6498327515316	279.99999999999994	0.9000000000000341	5.699999999999989	-1	1002471	1001
211327410	1614538350	70	0	34.40327	-120.71304	7.1	286.5	293.0	70.0	70.0	SRID=4326;POINT(-120.71304 34.40327)	1	large	883297.2251529987	274.36636343387676	279.99999999999994	0.19999999999998863	6.5	-1	1002472	1001
211327410	1614538419	70	0	34.40393	-120.71569	7.0	287.2	293.0	69.0	69.0	SRID=4326;POINT(-120.71569 34.40393)	1	large	883297.2251529987	274.7491146534684	272.16666666666663	0.6999999999999886	5.800000000000011	-1	1002473	1001
211327410	1614538480	70	0	34.40454	-120.71796	7.0	288.1	293.0	61.0	61.0	SRID=4326;POINT(-120.71796 34.40454)	1	large	883297.2251529987	236.94380383888532	240.61111111111114	0.9000000000000341	4.899999999999977	-1	1002474	1001
211327410	1614538541	70	0	34.40517	-120.72018	7.0	288.7	292.0	61.0	61.0	SRID=4326;POINT(-120.72018 34.40517)	1	large	883297.2251529987	232.98970358460863	240.61111111111114	0.5999999999999659	3.3000000000000114	-1	1002448	1001
211327410	1614538620	70	0	34.40538	-120.72088	7.0	288.7	292.0	79.0	79.0	SRID=4326;POINT(-120.72088 34.40538)	1	large	883297.2251529987	73.9165715135868	311.6111111111111	0.0	3.3000000000000114	-1	1002447	1001
211327410	1614538689	70	0	34.40664	-120.7257	7.0	286.9	291.0	69.0	69.0	SRID=4326;POINT(-120.7257 34.40664)	1	large	883297.2251529987	501.8185658867658	272.16666666666663	1.8000000000000114	4.100000000000023	-1	1002446	1001
211327410	1614538758	70	0	34.40728	-120.72836	7.0	287.1	292.0	69.0	69.0	SRID=4326;POINT(-120.72836 34.40728)	1	large	883297.2251529987	275.01255842374024	272.16666666666663	0.20000000000004547	4.899999999999977	-1	1002445	1001
211327410	1614538860	70	0	34.40768	-120.72988	7.0	286.9	291.0	102.0	102.0	SRID=4326;POINT(-120.72988 34.40768)	1	large	883297.2251529987	158.34330505814253	402.3333333333333	0.20000000000004547	4.100000000000023	-1	1002420	1001
211327410	1614538929	70	0	34.40887	-120.73469	7.0	286.2	292.0	69.0	69.0	SRID=4326;POINT(-120.73469 34.40887)	1	large	883297.2251529987	498.396490178808	272.16666666666663	0.6999999999999886	5.800000000000011	-1	1002421	1001
211327410	1614538999	70	0	34.40953	-120.73728	6.9	287.2	293.0	70.0	70.0	SRID=4326;POINT(-120.73728 34.40953)	1	large	883297.2251529987	269.0326310834402	272.22222222222223	1.0	5.800000000000011	-1	1002422	1001
211327410	1614539060	70	0	34.41014	-120.7395	7.0	288.1	293.0	61.0	61.0	SRID=4326;POINT(-120.7395 34.41014)	1	large	883297.2251529987	232.21230484910544	240.61111111111114	0.9000000000000341	4.899999999999977	-1	1002423	1001
211327410	1614539130	70	0	34.41087	-120.74212	7.0	288.7	292.0	70.0	70.0	SRID=4326;POINT(-120.74212 34.41087)	1	large	883297.2251529987	274.43317215957404	276.11111111111114	0.5999999999999659	3.3000000000000114	-1	1002424	1001
211327410	1614539200	70	0	34.41159	-120.74473	7.0	287.7	291.0	70.0	70.0	SRID=4326;POINT(-120.74473 34.41159)	1	large	883297.2251529987	273.1094544561917	276.11111111111114	1.0	3.3000000000000114	-1	1002425	1001
211327410	1614539261	70	0	34.41217	-120.74702	7.0	287.7	291.0	61.0	61.0	SRID=4326;POINT(-120.74702 34.41217)	1	large	883297.2251529987	237.73891710918923	240.61111111111114	0.0	3.3000000000000114	-1	1002426	1001
211327410	1614539329	70	0	34.41282	-120.74963	7.1	286.7	290.0	68.0	68.0	SRID=4326;POINT(-120.74963 34.41282)	1	large	883297.2251529987	270.5744210588627	271.99999999999994	1.0	3.3000000000000114	-1	1002427	1001
211327410	1614539398	70	0	34.41342	-120.75227	7.1	285.3	291.0	69.0	69.0	SRID=4326;POINT(-120.75227 34.41342)	1	large	883297.2251529987	271.7812754464536	275.99999999999994	1.3999999999999773	5.699999999999989	-1	1002428	1001
211327410	1614539470	70	0	34.41405	-120.75503	7.1	284.5	291.0	72.0	72.0	SRID=4326;POINT(-120.75503 34.41405)	1	large	883297.2251529987	284.2196170211432	287.99999999999994	0.8000000000000114	6.5	-1	1002429	1001
211327410	1614539538	70	0	34.41464	-120.75764	7.1	284.6	292.0	68.0	68.0	SRID=4326;POINT(-120.75764 34.41464)	1	large	883297.2251529987	268.5886572393362	271.99999999999994	0.10000000000002274	7.399999999999977	-1	1002430	1001
211327410	1614539609	70	0	34.41531	-120.76036	7.2	286.4	292.0	71.0	71.0	SRID=4326;POINT(-120.76036 34.41531)	1	large	883297.2251529987	281.71665825689934	287.9444444444444	1.7999999999999545	5.600000000000023	-1	1002431	1001
211327410	1614539679	70	0	34.41596	-120.76302	7.1	286.3	292.0	70.0	70.0	SRID=4326;POINT(-120.76302 34.41596)	1	large	883297.2251529987	275.32280612919953	279.99999999999994	0.0999999999999659	5.699999999999989	-1	1002432	1001
211327410	1614539749	70	0	34.4166	-120.76572	7.2	286.4	292.0	70.0	70.0	SRID=4326;POINT(-120.76572 34.4166)	1	large	883297.2251529987	278.8003184234971	283.8888888888889	0.0999999999999659	5.600000000000023	-1	1002433	1001
211327410	1614539819	70	0	34.41727	-120.76841	7.1	287.1	292.0	70.0	70.0	SRID=4326;POINT(-120.76841 34.41727)	1	large	883297.2251529987	278.8570322599293	279.99999999999994	0.7000000000000455	4.899999999999977	-1	1002434	1001
211327410	1614539889	70	0	34.41792	-120.7711	7.2	286.4	292.0	70.0	70.0	SRID=4326;POINT(-120.7711 34.41792)	1	large	883297.2251529987	278.1748811141269	283.8888888888889	0.7000000000000455	5.600000000000023	-1	1002435	1001
211327410	1614539959	70	0	34.41855	-120.77377	7.0	285.2	291.0	70.0	70.0	SRID=4326;POINT(-120.77377 34.41855)	1	large	883297.2251529987	275.60164329331906	276.11111111111114	1.1999999999999886	5.800000000000011	-1	1002436	1001
211327410	1614540030	70	0	34.41918	-120.77649	7.1	284.3	290.0	71.0	71.0	SRID=4326;POINT(-120.77649 34.41918)	1	large	883297.2251529987	280.3770490649204	283.99999999999994	0.8999999999999773	5.699999999999989	-1	1002437	1001
211327410	1614540091	70	0	34.41968	-120.77878	7.2	285.4	291.0	61.0	61.0	SRID=4326;POINT(-120.77878 34.41968)	1	large	883297.2251529987	235.09701406189708	247.3888888888889	1.099999999999966	5.600000000000023	-1	1002438	1001
211327410	1614540160	70	0	34.42033	-120.78153	7.2	285.4	291.0	69.0	69.0	SRID=4326;POINT(-120.78153 34.42033)	1	large	883297.2251529987	283.890733341155	279.8333333333333	0.0	5.600000000000023	-1	1002439	1001
211327410	1614540221	70	0	34.42092	-120.78385	7.3	287.0	291.0	61.0	61.0	SRID=4326;POINT(-120.78385 34.42092)	1	large	883297.2251529987	240.91475422466945	250.77777777777777	1.6000000000000227	4.0	-1	1002440	1001
211327410	1614540289	70	0	34.4216	-120.78653	7.2	286.8	290.0	68.0	68.0	SRID=4326;POINT(-120.78653 34.4216)	1	large	883297.2251529987	278.24167871014896	275.77777777777777	0.19999999999998863	3.1999999999999886	-1	1002441	1001
211327410	1614540359	70	0	34.42224	-120.78918	7.1	285.9	290.0	70.0	70.0	SRID=4326;POINT(-120.78918 34.42224)	1	large	883297.2251529987	274.0142460423292	279.99999999999994	0.9000000000000341	4.100000000000023	-1	1002442	1001
211327410	1614540429	70	0	34.42287	-120.79191	7.1	285.9	290.0	70.0	70.0	SRID=4326;POINT(-120.79191 34.42287)	1	large	883297.2251529987	281.3218297501841	279.99999999999994	0.0	4.100000000000023	-1	1002443	1001
211327410	1614540499	70	0	34.42354	-120.7946	7.2	287.0	291.0	70.0	70.0	SRID=4326;POINT(-120.7946 34.42354)	1	large	883297.2251529987	278.8379662214652	283.8888888888889	1.1000000000000227	4.0	-1	1002444	1001
211327410	1614540560	70	0	34.42413	-120.79691	7.2	287.0	291.0	61.0	61.0	SRID=4326;POINT(-120.79691 34.42413)	1	large	883297.2251529987	239.95751865578904	247.3888888888889	0.0	4.0	-1	1002476	1001
211327410	1614540629	70	0	34.42484	-120.79957	7.2	288.8	292.0	69.0	69.0	SRID=4326;POINT(-120.79957 34.42484)	1	large	883297.2251529987	277.4148484973094	279.8333333333333	1.8000000000000114	3.1999999999999886	-1	1002595	1001
211327410	1614540699	70	0	34.4256	-120.80226	7.2	287.8	291.0	70.0	70.0	SRID=4326;POINT(-120.80226 34.4256)	1	large	883297.2251529987	282.12434270865424	283.8888888888889	1.0	3.1999999999999886	-1	1002712	1001
211327410	1614540768	70	0	34.42632	-120.80495	7.2	288.6	291.0	69.0	69.0	SRID=4326;POINT(-120.80495 34.42632)	1	large	883297.2251529987	280.6124041145439	279.8333333333333	0.8000000000000114	2.3999999999999773	-1	1002596	1001
211327410	1614540829	70	0	34.42692	-120.80722	7.2	287.8	291.0	61.0	61.0	SRID=4326;POINT(-120.80722 34.42692)	1	large	883297.2251529987	236.51996833368875	247.3888888888889	0.8000000000000114	3.1999999999999886	-1	1002744	1001
211327410	1614540900	70	0	34.42764	-120.81003	7.2	287.8	291.0	71.0	71.0	SRID=4326;POINT(-120.81003 34.42764)	1	large	883297.2251529987	291.96653399154826	287.9444444444444	0.0	3.1999999999999886	-1	1002745	1001
211327410	1614541020	70	0	34.42825	-120.81234	7.2	287.8	291.0	120.0	120.0	SRID=4326;POINT(-120.81234 34.42825)	1	large	883297.2251529987	240.66343893813678	486.6666666666667	0.0	3.1999999999999886	-1	1002746	1001
211327410	1614541140	70	0	34.42943	-120.81696	7.2	286.8	290.0	120.0	120.0	SRID=4326;POINT(-120.81696 34.42943)	1	large	883297.2251529987	479.88895171389595	486.6666666666667	1.0	3.1999999999999886	-1	1002747	1001
211327410	1614541209	70	0	34.43062	-120.82201	7.3	285.5	291.0	69.0	69.0	SRID=4326;POINT(-120.82201 34.43062)	1	large	883297.2251529987	521.149839644693	283.66666666666663	1.3000000000000114	5.5	-1	1002748	1001
211327410	1614541271	70	0	34.43122	-120.82436	7.3	285.5	291.0	62.0	62.0	SRID=4326;POINT(-120.82436 34.43122)	1	large	883297.2251529987	244.08620699728846	254.88888888888886	0.0	5.5	-1	1002749	1001
211327410	1614541339	70	0	34.4319	-120.82707	7.3	287.0	291.0	68.0	68.0	SRID=4326;POINT(-120.82707 34.4319)	1	large	883297.2251529987	281.0591709147721	279.55555555555554	1.5	4.0	-1	1002750	1001
211327410	1614541409	70	0	34.43256	-120.82978	7.3	286.0	290.0	70.0	70.0	SRID=4326;POINT(-120.82978 34.43256)	1	large	883297.2251529987	280.37207655640736	287.77777777777777	1.0	4.0	-1	1002751	1001
211327410	1614541479	70	0	34.43322	-120.83258	7.3	286.3	291.0	70.0	70.0	SRID=4326;POINT(-120.83258 34.43322)	1	large	883297.2251529987	288.9517448938407	287.77777777777777	0.30000000000001137	4.699999999999989	-1	1002752	1001
211327410	1614541550	70	0	34.4339	-120.83534	7.4	285.3	290.0	71.0	71.0	SRID=4326;POINT(-120.83534 34.4339)	1	large	883297.2251529987	285.8065260649253	295.8333333333333	1.0	4.699999999999989	-1	1002753	1001
211327410	1614541619	70	0	34.43453	-120.83812	7.3	286.0	290.0	69.0	69.0	SRID=4326;POINT(-120.83812 34.43453)	1	large	883297.2251529987	286.0696023288937	283.66666666666663	0.6999999999999886	4.0	-1	1002754	1001
211327410	1614541690	70	0	34.43514	-120.84086	7.3	284.5	290.0	71.0	71.0	SRID=4326;POINT(-120.84086 34.43514)	1	large	883297.2251529987	281.60878850745934	291.88888888888886	1.5	5.5	-1	1002755	1001
211327410	1614541751	70	0	34.43571	-120.84322	7.3	286.3	291.0	61.0	61.0	SRID=4326;POINT(-120.84322 34.43571)	1	large	883297.2251529987	243.99291793939983	250.77777777777777	1.8000000000000114	4.699999999999989	-1	1002757	1001
211327410	1614541818	70	0	34.43639	-120.84592	7.3	287.8	291.0	67.0	67.0	SRID=4326;POINT(-120.84592 34.43639)	1	large	883297.2251529987	280.0956264360693	275.4444444444444	1.5	3.1999999999999886	-1	1002770	1001
211327410	1614541881	70	0	34.437	-120.84829	7.3	286.8	290.0	63.0	63.0	SRID=4326;POINT(-120.84829 34.437)	1	large	883297.2251529987	246.32137080919665	259.0	1.0	3.1999999999999886	-1	1002758	1001
211327410	1614541948	70	0	34.43767	-120.85098	7.3	286.6	289.0	67.0	67.0	SRID=4326;POINT(-120.85098 34.43767)	1	large	883297.2251529987	278.7949884177516	275.4444444444444	0.19999999999998863	2.3999999999999773	-1	1002759	1001
211327410	1614542021	70	0	34.43831	-120.85375	7.2	285.0	289.0	73.0	73.0	SRID=4326;POINT(-120.85375 34.43831)	1	large	883297.2251529987	285.4198627729985	296.05555555555554	1.6000000000000227	4.0	-1	1002760	1001
211327410	1614542089	70	0	34.43893	-120.85645	7.3	286.0	290.0	68.0	68.0	SRID=4326;POINT(-120.85645 34.43893)	1	large	883297.2251529987	278.0823605333864	279.55555555555554	1.0	4.0	-1	1002761	1001
211327410	1614542159	70	0	34.43957	-120.8592	7.3	286.0	290.0	70.0	70.0	SRID=4326;POINT(-120.8592 34.43957)	1	large	883297.2251529987	283.50432868197316	287.77777777777777	0.0	4.0	-1	1002762	1001
211327410	1614542231	70	0	34.44021	-120.86209	7.3	284.7	291.0	72.0	72.0	SRID=4326;POINT(-120.86209 34.44021)	1	large	883297.2251529987	296.90340658585757	295.99999999999994	1.3000000000000114	6.300000000000011	-1	1002763	1001
211327410	1614542299	70	0	34.44087	-120.86476	7.3	286.5	296.0	68.0	68.0	SRID=4326;POINT(-120.86476 34.44087)	1	large	883297.2251529987	276.53999726042207	279.55555555555554	1.8000000000000114	9.5	-1	1002764	1001
211327410	1614542369	70	0	34.44171	-120.86745	7.3	291.9	303.0	70.0	70.0	SRID=4326;POINT(-120.86745 34.44171)	1	large	883297.2251529987	285.31353259402493	287.77777777777777	5.399999999999977	11.100000000000023	-1	1002765	1001
211327410	1614542411	70	0	34.4423	-120.86895	7.3	295.3	308.0	42.0	42.0	SRID=4326;POINT(-120.86895 34.4423)	1	large	883297.2251529987	164.7979532997681	172.66666666666666	3.400000000000034	12.699999999999989	-1	1002766	1001
211327410	1614542472	70	0	34.44337	-120.871	7.2	304.8	316.0	61.0	61.0	SRID=4326;POINT(-120.871 34.44337)	1	large	883297.2251529987	240.46777025329695	247.3888888888889	9.5	11.199999999999989	-1	1002767	1001
211327410	1614542538	70	0	34.44483	-120.87302	7.0	312.9	322.0	66.0	66.0	SRID=4326;POINT(-120.87302 34.44483)	1	large	883297.2251529987	266.0468158669392	260.3333333333333	8.099999999999966	9.100000000000023	-1	1002768	1001
211327410	1614542609	70	0	34.44657	-120.8749	7.0	320.5	328.0	71.0	71.0	SRID=4326;POINT(-120.8749 34.44657)	1	large	883297.2251529987	279.75008581977414	280.05555555555554	7.600000000000023	7.5	-1	1002769	1001
211327410	1614542670	70	0	34.44815	-120.87627	7.0	325.2	331.0	61.0	61.0	SRID=4326;POINT(-120.87627 34.44815)	1	large	883297.2251529987	233.04724900512588	240.61111111111114	4.699999999999989	5.800000000000011	-1	1002743	1001
211327410	1614542741	70	0	34.45011	-120.87774	7.0	328.5	331.0	71.0	71.0	SRID=4326;POINT(-120.87774 34.45011)	1	large	883297.2251529987	276.4273904799629	280.05555555555554	3.3000000000000114	2.5	-1	1002742	1001
211327410	1614542809	70	0	34.45206	-120.87912	7.0	330.1	331.0	68.0	68.0	SRID=4326;POINT(-120.87912 34.45206)	1	large	883297.2251529987	270.78406436746707	268.22222222222223	1.6000000000000227	0.8999999999999773	-1	1002741	1001
211327410	1614542879	70	0	34.45402	-120.88052	7.0	329.5	332.0	70.0	70.0	SRID=4326;POINT(-120.88052 34.45402)	1	large	883297.2251529987	272.82195017122444	276.11111111111114	0.6000000000000227	2.5	-1	1002740	1001
211327410	1614542951	70	0	34.45598	-120.88191	7.0	330.3	332.0	72.0	72.0	SRID=4326;POINT(-120.88191 34.45598)	1	large	883297.2251529987	272.3163899332191	284.0	0.8000000000000114	1.6999999999999886	-1	1002715	1001
211327410	1614543020	70	0	34.45795	-120.88325	7.0	330.3	332.0	69.0	69.0	SRID=4326;POINT(-120.88325 34.45795)	1	large	883297.2251529987	270.8787342819192	272.16666666666663	0.0	1.6999999999999886	-1	1002716	1001
211327410	1614543089	70	0	34.45993	-120.88457	7.0	331.1	332.0	69.0	69.0	SRID=4326;POINT(-120.88457 34.45993)	1	large	883297.2251529987	270.9567121458075	272.16666666666663	0.8000000000000114	0.8999999999999773	-1	1002717	1001
211327410	1614543160	70	0	34.4619	-120.88595	7.0	329.3	331.0	71.0	71.0	SRID=4326;POINT(-120.88595 34.4619)	1	large	883297.2251529987	272.845941788788	280.05555555555554	1.8000000000000114	1.6999999999999886	-1	1002718	1001
211327410	1614543221	70	0	34.46358	-120.88713	7.0	329.3	331.0	61.0	61.0	SRID=4326;POINT(-120.88713 34.46358)	1	large	883297.2251529987	232.83645400681854	240.61111111111114	0.0	1.6999999999999886	-1	1002719	1001
211327410	1614543289	70	0	34.46551	-120.88847	6.9	330.1	331.0	68.0	68.0	SRID=4326;POINT(-120.88847 34.46551)	1	large	883297.2251529987	266.70859480250465	264.44444444444446	0.8000000000000114	0.8999999999999773	-1	1002720	1001
211327410	1614543359	70	0	34.46746	-120.88986	7.0	329.3	331.0	70.0	70.0	SRID=4326;POINT(-120.88986 34.46746)	1	large	883297.2251529987	271.274932827606	276.11111111111114	0.8000000000000114	1.6999999999999886	-1	1002721	1001
211327410	1614543429	70	0	34.46942	-120.89126	7.0	329.5	332.0	70.0	70.0	SRID=4326;POINT(-120.89126 34.46942)	1	large	883297.2251529987	272.8094721122392	276.11111111111114	0.19999999999998863	2.5	-1	1002722	1001
211327410	1614543498	70	0	34.47138	-120.89263	7.1	330.1	331.0	69.0	69.0	SRID=4326;POINT(-120.89263 34.47138)	1	large	883297.2251529987	271.30453129361763	275.99999999999994	0.6000000000000227	0.8999999999999773	-1	1002723	1001
211327410	1614543570	70	0	34.47339	-120.89404	7.1	330.1	331.0	72.0	72.0	SRID=4326;POINT(-120.89404 34.47339)	1	large	883297.2251529987	278.47537471716623	287.99999999999994	0.0	0.8999999999999773	-1	1002724	1001
211327410	1614543640	70	0	34.47539	-120.8955	7.1	329.1	330.0	70.0	70.0	SRID=4326;POINT(-120.8955 34.47539)	1	large	883297.2251529987	279.97243319724	279.99999999999994	1.0	0.8999999999999773	-1	1002725	1001
211327410	1614543710	70	0	34.47737	-120.89697	7.2	327.6	330.0	70.0	70.0	SRID=4326;POINT(-120.89697 34.47737)	1	large	883297.2251529987	278.44143516599513	283.8888888888889	1.5	2.3999999999999773	-1	1002726	1001
211327410	1614543779	70	0	34.4793	-120.8984	7.2	327.8	331.0	69.0	69.0	SRID=4326;POINT(-120.8984 34.4793)	1	large	883297.2251529987	271.258945466626	279.8333333333333	0.19999999999998863	3.1999999999999886	-1	1002727	1001
211327410	1614543850	70	0	34.48136	-120.8999	7.3	328.6	331.0	71.0	71.0	SRID=4326;POINT(-120.8999 34.48136)	1	large	883297.2251529987	288.1715048461997	291.88888888888886	0.8000000000000114	2.3999999999999773	-1	1002728	1001
211327410	1614543919	70	0	34.48336	-120.90136	7.3	328.6	331.0	69.0	69.0	SRID=4326;POINT(-120.90136 34.48336)	1	large	883297.2251529987	279.9655758885397	283.66666666666663	0.0	2.3999999999999773	-1	1002729	1001
211327410	1614543989	70	0	34.48537	-120.90279	7.3	330.4	332.0	70.0	70.0	SRID=4326;POINT(-120.90279 34.48537)	1	large	883297.2251529987	279.46751482960934	287.77777777777777	1.7999999999999545	1.6000000000000227	-1	1002730	1001
211327410	1614544059	70	0	34.48745	-120.90423	7.3	330.2	331.0	70.0	70.0	SRID=4326;POINT(-120.90423 34.48745)	1	large	883297.2251529987	287.2146773801285	287.77777777777777	0.19999999999998863	0.8000000000000114	-1	1002731	1001
211327410	1614544129	70	0	34.48946	-120.90564	7.2	330.2	331.0	70.0	70.0	SRID=4326;POINT(-120.90564 34.48946)	1	large	883297.2251529987	278.4624512251626	283.8888888888889	0.0	0.8000000000000114	-1	1002732	1001
211327410	1614544199	70	0	34.49148	-120.90704	7.2	330.2	331.0	70.0	70.0	SRID=4326;POINT(-120.90704 34.49148)	1	large	883297.2251529987	279.00235734878413	283.8888888888889	0.0	0.8000000000000114	-1	1002733	1001
211327410	1614544269	70	0	34.49351	-120.90852	7.2	328.4	330.0	70.0	70.0	SRID=4326;POINT(-120.90852 34.49351)	1	large	883297.2251529987	284.0587688008069	283.8888888888889	1.8000000000000114	1.6000000000000227	-1	1002734	1001
211327410	1614544340	70	0	34.49554	-120.91003	7.2	328.6	331.0	71.0	71.0	SRID=4326;POINT(-120.91003 34.49554)	1	large	883297.2251529987	285.6060757710121	287.9444444444444	0.20000000000004547	2.3999999999999773	-1	1002735	1001
211327410	1614544408	70	0	34.49747	-120.91149	7.2	327.8	332.0	68.0	68.0	SRID=4326;POINT(-120.91149 34.49747)	1	large	883297.2251529987	272.81111583799094	275.77777777777777	0.8000000000000114	4.199999999999989	-1	1002736	1001
211327410	1614544479	70	0	34.4995	-120.91294	7.2	330.4	332.0	71.0	71.0	SRID=4326;POINT(-120.91294 34.4995)	1	large	883297.2251529987	282.52744420858966	287.9444444444444	2.599999999999966	1.6000000000000227	-1	1002737	1001
211327410	1614544549	70	0	34.50151	-120.91435	7.1	330.3	332.0	70.0	70.0	SRID=4326;POINT(-120.91435 34.50151)	1	large	883297.2251529987	278.4527583659377	279.99999999999994	0.0999999999999659	1.6999999999999886	-1	1002738	1001
211327410	1614544619	70	0	34.50353	-120.91576	7.2	328.6	331.0	70.0	70.0	SRID=4326;POINT(-120.91576 34.50353)	1	large	883297.2251529987	279.48772537362066	283.8888888888889	1.6999999999999886	2.3999999999999773	-1	1002739	1001
211327410	1614544690	70	0	34.50556	-120.91721	7.1	329.3	331.0	71.0	71.0	SRID=4326;POINT(-120.91721 34.50556)	1	large	883297.2251529987	282.52235520224053	283.99999999999994	0.6999999999999886	1.6999999999999886	-1	1002756	1001
211327410	1614544759	70	0	34.50748	-120.91861	7.1	329.3	331.0	69.0	69.0	SRID=4326;POINT(-120.91861 34.50748)	1	large	883297.2251529987	268.6649581724107	275.99999999999994	0.0	1.6999999999999886	-1	1002772	1001
211327410	1614544828	70	0	34.50945	-120.92004	7.1	329.3	331.0	69.0	69.0	SRID=4326;POINT(-120.92004 34.50945)	1	large	883297.2251529987	275.32936772083957	275.99999999999994	0.0	1.6999999999999886	-1	1002815	1001
211327410	1614544889	70	0	34.51114	-120.92126	7.1	328.5	331.0	61.0	61.0	SRID=4326;POINT(-120.92126 34.51114)	1	large	883297.2251529987	235.850809317349	244.0	0.8000000000000114	2.5	-1	1002773	1001
211327410	1614544959	70	0	34.51314	-120.92267	7.0	328.5	331.0	70.0	70.0	SRID=4326;POINT(-120.92267 34.51314)	1	large	883297.2251529987	277.40807717621414	276.11111111111114	0.0	2.5	-1	1002803	1001
211327410	1614545028	70	0	34.51505	-120.92406	7.0	329.3	331.0	69.0	69.0	SRID=4326;POINT(-120.92406 34.51505)	1	large	883297.2251529987	267.12076658476883	272.16666666666663	0.8000000000000114	1.6999999999999886	-1	1002804	1001
211327410	1614545090	70	0	34.51675	-120.92531	7.0	327.5	330.0	62.0	62.0	SRID=4326;POINT(-120.92531 34.51675)	1	large	883297.2251529987	238.4089687400143	244.55555555555554	1.8000000000000114	2.5	-1	1002805	1001
211327410	1614545160	70	0	34.51867	-120.92681	7.1	326.7	330.0	70.0	70.0	SRID=4326;POINT(-120.92681 34.51867)	1	large	883297.2251529987	273.9110912943488	279.99999999999994	0.8000000000000114	3.3000000000000114	-1	1002806	1001
211327410	1614545229	70	0	34.52057	-120.9283	7.1	326.9	331.0	69.0	69.0	SRID=4326;POINT(-120.9283 34.52057)	1	large	883297.2251529987	271.35935293241533	275.99999999999994	0.19999999999998863	4.100000000000023	-1	1002807	1001
211327410	1614545290	70	0	34.52225	-120.92958	7.0	327.7	331.0	61.0	61.0	SRID=4326;POINT(-120.92958 34.52225)	1	large	883297.2251529987	237.93476540193817	240.61111111111114	0.8000000000000114	3.3000000000000114	-1	1002808	1001
211327410	1614545358	70	0	34.52416	-120.93105	7.1	326.9	331.0	68.0	68.0	SRID=4326;POINT(-120.93105 34.52416)	1	large	883297.2251529987	271.29112335316586	271.99999999999994	0.8000000000000114	4.100000000000023	-1	1002809	1001
211327410	1614545428	70	0	34.52606	-120.93254	7.1	326.9	331.0	70.0	70.0	SRID=4326;POINT(-120.93254 34.52606)	1	large	883297.2251529987	271.35424762136114	279.99999999999994	0.0	4.100000000000023	-1	1002810	1001
211327410	1614545500	70	0	34.52805	-120.93408	7.0	327.1	332.0	72.0	72.0	SRID=4326;POINT(-120.93408 34.52805)	1	large	883297.2251529987	283.1003469729722	284.0	0.20000000000004547	4.899999999999977	-1	1002811	1001
211327410	1614545570	70	0	34.52998	-120.93556	7.1	326.9	331.0	70.0	70.0	SRID=4326;POINT(-120.93556 34.52998)	1	large	883297.2251529987	273.8396976251535	279.99999999999994	0.20000000000004547	4.100000000000023	-1	1002812	1001
211327410	1614545639	70	0	34.53192	-120.93707	7.1	327.1	332.0	69.0	69.0	SRID=4326;POINT(-120.93707 34.53192)	1	large	883297.2251529987	276.44944874104385	275.99999999999994	0.20000000000004547	4.899999999999977	-1	1002813	1001
211327410	1614545710	70	0	34.53388	-120.93857	7.1	327.9	332.0	71.0	71.0	SRID=4326;POINT(-120.93857 34.53388)	1	large	883297.2251529987	277.9331651279356	283.99999999999994	0.7999999999999545	4.100000000000023	-1	1002814	1001
211327410	1614545778	70	0	34.53579	-120.94001	7.1	327.9	332.0	68.0	68.0	SRID=4326;POINT(-120.94001 34.53579)	1	large	883297.2251529987	269.6945560955825	271.99999999999994	0.0	4.100000000000023	-1	1002816	1001
211327410	1614545848	70	0	34.53776	-120.94147	7.1	329.7	333.0	70.0	70.0	SRID=4326;POINT(-120.94147 34.53776)	1	large	883297.2251529987	276.8487890226402	279.99999999999994	1.8000000000000114	3.3000000000000114	-1	1002829	1001
211327410	1614545909	70	0	34.53947	-120.94271	7.1	328.7	332.0	61.0	61.0	SRID=4326;POINT(-120.94271 34.53947)	1	large	883297.2251529987	238.90475638860858	244.0	1.0	3.3000000000000114	-1	1002817	1001
211327410	1614545979	70	0	34.54144	-120.94414	7.0	329.7	333.0	70.0	70.0	SRID=4326;POINT(-120.94414 34.54144)	1	large	883297.2251529987	275.30251216992474	276.11111111111114	1.0	3.3000000000000114	-1	1002818	1001
211327410	1614545999	70	0	34.542	-120.94454	7.0	328.9	333.0	20.0	20.0	SRID=4326;POINT(-120.94454 34.542)	1	large	883297.2251529987	77.92858636648631	78.88888888888889	0.8000000000000114	4.100000000000023	-1	1002819	1001
211327410	1614546060	70	0	34.54369	-120.94571	7.0	329.5	332.0	61.0	61.0	SRID=4326;POINT(-120.94571 34.54369)	1	large	883297.2251529987	233.32465729695036	240.61111111111114	0.6000000000000227	2.5	-1	1002820	1001
211327410	1614546129	70	0	34.54567	-120.94711	7.0	330.3	332.0	69.0	69.0	SRID=4326;POINT(-120.94711 34.54567)	1	large	883297.2251529987	274.81297262077106	272.16666666666663	0.8000000000000114	1.6999999999999886	-1	1002821	1001
211327410	1614546200	70	0	34.54762	-120.94848	7.0	328.5	331.0	71.0	71.0	SRID=4326;POINT(-120.94848 34.54762)	1	large	883297.2251529987	270.2087480560085	280.05555555555554	1.8000000000000114	2.5	-1	1002822	1001
211327410	1614546269	70	0	34.54951	-120.94985	6.9	328.5	331.0	69.0	69.0	SRID=4326;POINT(-120.94985 34.54951)	1	large	883297.2251529987	264.01778707989104	268.3333333333333	0.0	2.5	-1	1002823	1001
211327410	1614546340	70	0	34.55144	-120.95129	6.9	328.5	331.0	71.0	71.0	SRID=4326;POINT(-120.95129 34.55144)	1	large	883297.2251529987	271.71674190009264	276.1111111111111	0.0	2.5	-1	1002824	1001
211327410	1614546408	70	0	34.5533	-120.9527	6.9	328.6	332.0	68.0	68.0	SRID=4326;POINT(-120.9527 34.5533)	1	large	883297.2251529987	263.0241343841286	264.44444444444446	0.10000000000002274	3.3999999999999773	-1	1002825	1001
211327410	1614546478	70	0	34.55518	-120.95409	6.9	328.8	333.0	70.0	70.0	SRID=4326;POINT(-120.95409 34.55518)	1	large	883297.2251529987	264.0155433398489	272.22222222222223	0.19999999999998863	4.199999999999989	-1	1002826	1001
211327410	1614546549	70	0	34.55715	-120.95546	6.9	330.5	334.0	71.0	71.0	SRID=4326;POINT(-120.95546 34.55715)	1	large	883297.2251529987	272.27539441069786	276.1111111111111	1.6999999999999886	3.5	-1	1002827	1001
211327410	1614546619	70	0	34.55914	-120.95675	6.8	331.3	333.0	70.0	70.0	SRID=4326;POINT(-120.95675 34.55914)	1	large	883297.2251529987	270.51688156478167	268.3333333333333	0.8000000000000114	1.6999999999999886	-1	1002828	1001
211327410	1614546688	70	0	34.56105	-120.958	6.9	332.1	333.0	69.0	69.0	SRID=4326;POINT(-120.958 34.56105)	1	large	883297.2251529987	260.198091058109	268.3333333333333	0.8000000000000114	0.8999999999999773	-1	1002802	1001
211327410	1614546749	70	0	34.56275	-120.95915	6.9	330.5	333.0	61.0	61.0	SRID=4326;POINT(-120.95915 34.56275)	1	large	883297.2251529987	233.37800917856126	237.22222222222226	1.6000000000000227	2.5	-1	1002801	1001
211327410	1614546819	70	0	34.5647	-120.96046	6.9	331.3	333.0	70.0	70.0	SRID=4326;POINT(-120.96046 34.5647)	1	large	883297.2251529987	267.2568661014946	272.22222222222223	0.8000000000000114	1.6999999999999886	-1	1002800	1001
211327410	1614546888	70	0	34.56663	-120.96172	6.8	332.1	333.0	69.0	69.0	SRID=4326;POINT(-120.96172 34.56663)	1	large	883297.2251529987	262.77328501844	264.49999999999994	0.8000000000000114	0.8999999999999773	-1	1002799	1001
211327410	1614546959	70	0	34.56863	-120.96299	6.8	332.0	332.0	71.0	71.0	SRID=4326;POINT(-120.96299 34.56863)	1	large	883297.2251529987	270.6393495031552	272.16666666666663	0.10000000000002274	0.0	-1	1002774	1001
211327410	1614547029	70	0	34.57057	-120.96427	6.8	331.1	332.0	70.0	70.0	SRID=4326;POINT(-120.96427 34.57057)	1	large	883297.2251529987	264.7690823539029	268.3333333333333	0.8999999999999773	0.8999999999999773	-1	1002775	1001
211327410	1614547098	70	0	34.57249	-120.96557	6.8	331.1	332.0	69.0	69.0	SRID=4326;POINT(-120.96557 34.57249)	1	large	883297.2251529987	263.6298887215649	264.49999999999994	0.0	0.8999999999999773	-1	1002776	1001
211327410	1614547161	70	0	34.57416	-120.96676	6.9	328.5	331.0	63.0	63.0	SRID=4326;POINT(-120.96676 34.57416)	1	large	883297.2251529987	232.22843295347036	245.00000000000003	2.6000000000000227	2.5	-1	1002777	1001
211327410	1614547229	70	0	34.5761	-120.96815	7.0	328.5	331.0	68.0	68.0	SRID=4326;POINT(-120.96815 34.5761)	1	large	883297.2251529987	270.15631627987665	268.22222222222223	0.0	2.5	-1	1002778	1001
211327410	1614547291	70	0	34.57778	-120.96936	7.0	329.5	332.0	62.0	62.0	SRID=4326;POINT(-120.96936 34.57778)	1	large	883297.2251529987	234.26683572331743	244.55555555555554	1.0	2.5	-1	1002779	1001
211327410	1614547359	70	0	34.57972	-120.97077	7.0	328.7	332.0	68.0	68.0	SRID=4326;POINT(-120.97077 34.57972)	1	large	883297.2251529987	271.16906804980545	268.22222222222223	0.8000000000000114	3.3000000000000114	-1	1002780	1001
211327410	1614547430	70	0	34.58167	-120.97215	7.0	330.5	333.0	71.0	71.0	SRID=4326;POINT(-120.97215 34.58167)	1	large	883297.2251529987	270.68124160597785	280.05555555555554	1.8000000000000114	2.5	-1	1002781	1001
211327410	1614547500	70	0	34.58364	-120.97352	7.0	329.7	333.0	70.0	70.0	SRID=4326;POINT(-120.97352 34.58364)	1	large	883297.2251529987	272.2548148826074	276.11111111111114	0.8000000000000114	3.3000000000000114	-1	1002782	1001
211327410	1614547570	70	0	34.58563	-120.97488	7.0	329.5	332.0	70.0	70.0	SRID=4326;POINT(-120.97488 34.58563)	1	large	883297.2251529987	273.8439280505699	276.11111111111114	0.19999999999998863	2.5	-1	1002783	1001
211327410	1614547638	70	0	34.58753	-120.97621	7.0	330.3	332.0	68.0	68.0	SRID=4326;POINT(-120.97621 34.58753)	1	large	883297.2251529987	263.0076684196888	268.22222222222223	0.8000000000000114	1.6999999999999886	-1	1002784	1001
211327410	1614547710	70	0	34.58957	-120.97764	7.0	329.3	331.0	72.0	72.0	SRID=4326;POINT(-120.97764 34.58957)	1	large	883297.2251529987	282.4849028238445	284.0	1.0	1.6999999999999886	-1	1002785	1001
211327410	1614547771	70	0	34.59125	-120.97885	7.0	329.3	331.0	61.0	61.0	SRID=4326;POINT(-120.97885 34.59125)	1	large	883297.2251529987	234.2573188786609	240.61111111111114	0.0	1.6999999999999886	-1	1002786	1001
211327410	1614547840	70	0	34.59322	-120.98026	7.0	328.3	330.0	69.0	69.0	SRID=4326;POINT(-120.98026 34.59322)	1	large	883297.2251529987	274.2444913580175	272.16666666666663	1.0	1.6999999999999886	-1	1002787	1001
211327410	1614547910	70	0	34.5952	-120.98174	7.1	327.5	330.0	70.0	70.0	SRID=4326;POINT(-120.98174 34.5952)	1	large	883297.2251529987	278.8574745470024	279.99999999999994	0.8000000000000114	2.5	-1	1002788	1001
211327410	1614547979	70	0	34.59713	-120.98322	7.1	328.5	331.0	69.0	69.0	SRID=4326;POINT(-120.98322 34.59713)	1	large	883297.2251529987	273.77870102860084	275.99999999999994	1.0	2.5	-1	1002789	1001
211327410	1614548049	70	0	34.59911	-120.98471	7.1	327.7	331.0	70.0	70.0	SRID=4326;POINT(-120.98471 34.59911)	1	large	883297.2251529987	279.37610592342037	279.99999999999994	0.8000000000000114	3.3000000000000114	-1	1002790	1001
211327410	1614548111	70	0	34.60081	-120.98598	7.1	327.7	331.0	62.0	62.0	SRID=4326;POINT(-120.98598 34.60081)	1	large	883297.2251529987	239.3818685190373	247.99999999999997	0.0	3.3000000000000114	-1	1002791	1001
211327410	1614548172	70	0	34.60249	-120.98721	7.1	328.7	332.0	61.0	61.0	SRID=4326;POINT(-120.98721 34.60249)	1	large	883297.2251529987	235.2692635473213	244.0	1.0	3.3000000000000114	-1	1002792	1001
211327410	1614548240	70	0	34.60449	-120.9886	7.1	329.7	333.0	68.0	68.0	SRID=4326;POINT(-120.9886 34.60449)	1	large	883297.2251529987	276.34178730021637	271.99999999999994	1.0	3.3000000000000114	-1	1002793	1001
211327410	1614548309	70	0	34.60647	-120.9899	7.0	332.3	334.0	69.0	69.0	SRID=4326;POINT(-120.9899 34.60647)	1	large	883297.2251529987	269.90017502233906	272.16666666666663	2.6000000000000227	1.6999999999999886	-1	1002794	1001
211327410	1614548380	70	0	34.60849	-120.99122	7.1	332.0	332.0	71.0	71.0	SRID=4326;POINT(-120.99122 34.60849)	1	large	883297.2251529987	275.055857591048	283.99999999999994	0.30000000000001137	0.0	-1	1002795	1001
211327410	1614548449	70	0	34.61045	-120.99254	7.1	331.1	332.0	69.0	69.0	SRID=4326;POINT(-120.99254 34.61045)	1	large	883297.2251529987	268.7522355621165	275.99999999999994	0.8999999999999773	0.8999999999999773	-1	1002796	1001
211327410	1614548519	70	0	34.61245	-120.99394	7.1	329.7	333.0	70.0	70.0	SRID=4326;POINT(-120.99394 34.61245)	1	large	883297.2251529987	276.83031521266133	279.99999999999994	1.400000000000034	3.3000000000000114	-1	1002797	1001
211327410	1614548590	70	0	34.61452	-120.99532	7.2	331.6	334.0	71.0	71.0	SRID=4326;POINT(-120.99532 34.61452)	1	large	883297.2251529987	283.15631296196295	287.9444444444444	1.900000000000034	2.3999999999999773	-1	1002798	1001
211327410	1614548660	70	0	34.61658	-120.99662	7.2	333.4	334.0	70.0	70.0	SRID=4326;POINT(-120.99662 34.61658)	1	large	883297.2251529987	278.35366322098224	283.8888888888889	1.7999999999999545	0.6000000000000227	-1	1002714	1001
211327410	1614548729	70	0	34.61861	-120.9979	7.2	332.6	335.0	69.0	69.0	SRID=4326;POINT(-120.9979 34.61861)	1	large	883297.2251529987	274.2496940324823	279.8333333333333	0.7999999999999545	2.3999999999999773	-1	1002771	1001
211327410	1614548800	70	0	34.62072	-120.99926	7.2	331.8	335.0	71.0	71.0	SRID=4326;POINT(-120.99926 34.62072)	1	large	883297.2251529987	286.42095586876843	287.9444444444444	0.8000000000000114	3.1999999999999886	-1	1002713	1001
211327410	1614548869	70	0	34.62273	-121.00056	7.2	331.8	335.0	69.0	69.0	SRID=4326;POINT(-121.00056 34.62273)	1	large	883297.2251529987	273.05283294629504	279.8333333333333	0.0	3.1999999999999886	-1	1002653	1001
211327410	1614548940	70	0	34.62483	-121.00191	7.2	331.8	335.0	71.0	71.0	SRID=4326;POINT(-121.00191 34.62483)	1	large	883297.2251529987	284.8951902291142	287.9444444444444	0.0	3.1999999999999886	-1	1002626	1001
211327410	1614549010	70	0	34.62688	-121.00325	7.2	331.8	335.0	70.0	70.0	SRID=4326;POINT(-121.00325 34.62688)	1	large	883297.2251529987	279.14624266482645	283.8888888888889	0.0	3.1999999999999886	-1	1002627	1001
211327410	1614549079	70	0	34.62889	-121.00457	7.1	331.7	335.0	69.0	69.0	SRID=4326;POINT(-121.00457 34.62889)	1	large	883297.2251529987	273.9879112985836	275.99999999999994	0.10000000000002274	3.3000000000000114	-1	1002628	1001
211327410	1614549150	70	0	34.63093	-121.00593	7.0	331.7	335.0	71.0	71.0	SRID=4326;POINT(-121.00593 34.63093)	1	large	883297.2251529987	279.0403673613537	280.05555555555554	0.0	3.3000000000000114	-1	1002629	1001
211327410	1614549220	70	0	34.63292	-121.00722	7.0	330.9	335.0	70.0	70.0	SRID=4326;POINT(-121.00722 34.63292)	1	large	883297.2251529987	270.4660448552769	276.11111111111114	0.8000000000000114	4.100000000000023	-1	1002630	1001
211327410	1614549290	70	0	34.63484	-121.00855	6.9	330.2	336.0	70.0	70.0	SRID=4326;POINT(-121.00855 34.63484)	1	large	883297.2251529987	265.04835846391666	272.22222222222223	0.6999999999999886	5.800000000000011	-1	1002631	1001
211327410	1614549359	70	0	34.63677	-121.00985	6.8	330.7	335.0	69.0	69.0	SRID=4326;POINT(-121.00985 34.63677)	1	large	883297.2251529987	264.62960330204515	264.49999999999994	0.5	4.300000000000011	-1	1002632	1001
211327410	1614549429	70	0	34.63867	-121.01118	6.7	329.8	335.0	70.0	70.0	SRID=4326;POINT(-121.01118 34.63867)	1	large	883297.2251529987	262.9688599734553	264.44444444444446	0.8999999999999773	5.199999999999989	-1	1002633	1001
211327410	1614549499	70	0	34.64052	-121.01245	6.6	329.8	335.0	70.0	70.0	SRID=4326;POINT(-121.01245 34.64052)	1	large	883297.2251529987	254.81665424385386	260.55555555555554	0.0	5.199999999999989	-1	1002634	1001
211327410	1614549570	70	0	34.64238	-121.01377	6.6	329.0	336.0	71.0	71.0	SRID=4326;POINT(-121.01377 34.64238)	1	large	883297.2251529987	258.32698048053345	264.2777777777777	0.8000000000000114	7.0	-1	1002635	1001
211327410	1614549600	70	0	34.64317	-121.01432	6.5	329.9	337.0	30.0	30.0	SRID=4326;POINT(-121.01432 34.64317)	1	large	883297.2251529987	109.1896494933958	110.0	0.8999999999999773	7.100000000000023	-1	1002636	1001
211327410	1614549669	70	0	34.64503	-121.01552	6.5	331.8	338.0	69.0	69.0	SRID=4326;POINT(-121.01552 34.64503)	1	large	883297.2251529987	252.52221130793822	252.99999999999997	1.900000000000034	6.199999999999989	-1	1002637	1001
211327410	1614549739	70	0	34.64692	-121.01668	6.5	332.8	339.0	70.0	70.0	SRID=4326;POINT(-121.01668 34.64692)	1	large	883297.2251529987	253.88209691932923	256.6666666666667	1.0	6.199999999999989	-1	1002639	1001
211327410	1614549810	70	0	34.64884	-121.01777	6.4	335.3	338.0	71.0	71.0	SRID=4326;POINT(-121.01777 34.64884)	1	large	883297.2251529987	254.0712321730585	256.38888888888886	2.5	2.6999999999999886	-1	1002652	1001
211327410	1614549880	70	0	34.65071	-121.01885	6.4	334.2	336.0	70.0	70.0	SRID=4326;POINT(-121.01885 34.65071)	1	large	883297.2251529987	248.23240064224413	252.77777777777777	1.1000000000000227	1.8000000000000114	-1	1002640	1001
211327410	1614549949	70	0	34.65253	-121.01996	6.3	332.1	334.0	69.0	69.0	SRID=4326;POINT(-121.01996 34.65253)	1	large	883297.2251529987	244.1615090427547	245.3333333333333	2.099999999999966	1.8999999999999773	-1	1002641	1001
211327410	1614550020	70	0	34.65431	-121.02117	6.2	330.1	332.0	71.0	71.0	SRID=4326;POINT(-121.02117 34.65431)	1	large	883297.2251529987	244.58409378066614	248.49999999999997	2.0	1.8999999999999773	-1	1002642	1001
211327410	1614550091	70	0	34.65605	-121.02247	6.2	328.1	330.0	71.0	71.0	SRID=4326;POINT(-121.02247 34.65605)	1	large	883297.2251529987	244.9773001794129	248.49999999999997	2.0	1.8999999999999773	-1	1002643	1001
211327410	1614550159	70	0	34.65769	-121.02377	6.2	326.3	330.0	68.0	68.0	SRID=4326;POINT(-121.02377 34.65769)	1	large	883297.2251529987	234.86652191563624	238.0	1.8000000000000114	3.6999999999999886	-1	1002644	1001
211327410	1614550229	70	0	34.65941	-121.02514	6.3	325.5	331.0	70.0	70.0	SRID=4326;POINT(-121.02514 34.65941)	1	large	883297.2251529987	246.67977158192406	248.88888888888886	0.8000000000000114	5.5	-1	1002645	1001
211327410	1614550300	70	0	34.66118	-121.02651	6.4	327.5	332.0	71.0	71.0	SRID=4326;POINT(-121.02651 34.66118)	1	large	883297.2251529987	251.7033462275507	256.38888888888886	2.0	4.5	-1	1002646	1001
211327410	1614550361	70	0	34.66271	-121.02764	6.4	328.4	332.0	61.0	61.0	SRID=4326;POINT(-121.02764 34.66271)	1	large	883297.2251529987	214.72790528318467	220.2777777777778	0.8999999999999773	3.6000000000000227	-1	1002647	1001
211327410	1614550430	70	0	34.66449	-121.02894	6.5	328.4	332.0	69.0	69.0	SRID=4326;POINT(-121.02894 34.66449)	1	large	883297.2251529987	249.06103994060908	252.99999999999997	0.0	3.6000000000000227	-1	1002648	1001
211327410	1614550499	70	0	34.66624	-121.03024	6.5	327.6	332.0	69.0	69.0	SRID=4326;POINT(-121.03024 34.66624)	1	large	883297.2251529987	245.9895404423234	252.99999999999997	0.7999999999999545	4.399999999999977	-1	1002649	1001
211327410	1614550570	70	0	34.66808	-121.03156	6.5	330.3	333.0	71.0	71.0	SRID=4326;POINT(-121.03156 34.66808)	1	large	883297.2251529987	256.2433570834237	260.3333333333333	2.6999999999999886	2.6999999999999886	-1	1002650	1001
211327410	1614550631	70	0	34.66964	-121.03264	6.4	330.3	333.0	61.0	61.0	SRID=4326;POINT(-121.03264 34.66964)	1	large	883297.2251529987	215.2996766173709	220.2777777777778	0.0	2.6999999999999886	-1	1002651	1001
211327410	1614550700	70	0	34.67145	-121.03384	6.4	330.2	332.0	69.0	69.0	SRID=4326;POINT(-121.03384 34.67145)	1	large	883297.2251529987	247.2354069581921	249.16666666666666	0.10000000000002274	1.8000000000000114	-1	1002625	1001
211327410	1614550770	70	0	34.67327	-121.03511	6.5	329.3	332.0	70.0	70.0	SRID=4326;POINT(-121.03511 34.67327)	1	large	883297.2251529987	251.67332448137702	256.6666666666667	0.8999999999999773	2.6999999999999886	-1	1002624	1001
211327410	1614550841	70	0	34.67511	-121.03642	6.5	328.4	332.0	71.0	71.0	SRID=4326;POINT(-121.03642 34.67511)	1	large	883297.2251529987	255.73475156006387	260.3333333333333	0.9000000000000341	3.6000000000000227	-1	1002623	1001
211327410	1614550909	70	0	34.6769	-121.0377	6.5	328.6	333.0	68.0	68.0	SRID=4326;POINT(-121.0377 34.6769)	1	large	883297.2251529987	249.06543085573819	249.33333333333334	0.20000000000004547	4.399999999999977	-1	1002622	1001
211327410	1614550980	70	0	34.67877	-121.03897	6.5	331.3	334.0	71.0	71.0	SRID=4326;POINT(-121.03897 34.67877)	1	large	883297.2251529987	256.8762630765949	260.3333333333333	2.6999999999999886	2.6999999999999886	-1	1002597	1001
211327410	1614551050	70	0	34.68063	-121.04019	6.5	332.0	332.0	70.0	70.0	SRID=4326;POINT(-121.04019 34.68063)	1	large	883297.2251529987	253.43642494889497	256.6666666666667	0.6999999999999886	0.0	-1	1002598	1001
211327410	1614551118	70	0	34.68242	-121.04144	6.6	329.2	331.0	68.0	68.0	SRID=4326;POINT(-121.04144 34.68242)	1	large	883297.2251529987	247.564519001973	253.1111111111111	2.8000000000000114	1.8000000000000114	-1	1002599	1001
211327410	1614551189	70	0	34.68427	-121.0428	6.6	329.2	331.0	71.0	71.0	SRID=4326;POINT(-121.0428 34.68427)	1	large	883297.2251529987	259.29465649511496	264.2777777777777	0.0	1.8000000000000114	-1	1002600	1001
211327410	1614551260	70	0	34.6861	-121.04417	6.5	328.3	331.0	71.0	71.0	SRID=4326;POINT(-121.04417 34.6861)	1	large	883297.2251529987	257.76730704069524	260.3333333333333	0.8999999999999773	2.6999999999999886	-1	1002601	1001
211327410	1614551328	70	0	34.68787	-121.04545	6.5	329.3	332.0	68.0	68.0	SRID=4326;POINT(-121.04545 34.68787)	1	large	883297.2251529987	246.99727182522108	249.33333333333334	1.0	2.6999999999999886	-1	1002602	1001
211327410	1614551389	70	0	34.68944	-121.04658	6.5	330.2	332.0	61.0	61.0	SRID=4326;POINT(-121.04658 34.68944)	1	large	883297.2251529987	218.81497477064593	223.66666666666669	0.8999999999999773	1.8000000000000114	-1	1002603	1001
211327410	1614551460	70	0	34.69129	-121.0479	6.5	328.3	331.0	71.0	71.0	SRID=4326;POINT(-121.0479 34.69129)	1	large	883297.2251529987	257.2568739782878	260.3333333333333	1.8999999999999773	2.6999999999999886	-1	1002604	1001
211327410	1614551529	70	0	34.69309	-121.04921	6.5	329.2	331.0	69.0	69.0	SRID=4326;POINT(-121.04921 34.69309)	1	large	883297.2251529987	251.602094138957	252.99999999999997	0.8999999999999773	1.8000000000000114	-1	1002605	1001
211327410	1614551591	70	0	34.69466	-121.05035	6.5	329.2	331.0	62.0	62.0	SRID=4326;POINT(-121.05035 34.69466)	1	large	883297.2251529987	219.31880441565653	227.33333333333334	0.0	1.8000000000000114	-1	1002606	1001
211327410	1614551659	70	0	34.69644	-121.05168	6.6	328.3	331.0	68.0	68.0	SRID=4326;POINT(-121.05168 34.69644)	1	large	883297.2251529987	250.58259490150448	253.1111111111111	0.8999999999999773	2.6999999999999886	-1	1002607	1001
211327410	1614551730	70	0	34.69825	-121.05303	6.6	328.3	331.0	71.0	71.0	SRID=4326;POINT(-121.05303 34.69825)	1	large	883297.2251529987	254.67898784364607	264.2777777777777	0.0	2.6999999999999886	-1	1002608	1001
211327410	1614551801	70	0	34.70009	-121.05436	6.6	329.2	331.0	71.0	71.0	SRID=4326;POINT(-121.05436 34.70009)	1	large	883297.2251529987	256.72448541590023	264.2777777777777	0.8999999999999773	1.8000000000000114	-1	1002609	1001
211327410	1614551870	70	0	34.70186	-121.05567	6.6	329.2	331.0	69.0	69.0	SRID=4326;POINT(-121.05567 34.70186)	1	large	883297.2251529987	248.52180015571258	256.83333333333326	0.0	1.8000000000000114	-1	1002610	1001
211327410	1614551939	70	0	34.7037	-121.05705	6.7	327.4	330.0	69.0	69.0	SRID=4326;POINT(-121.05705 34.7037)	1	large	883297.2251529987	259.29211404305227	260.66666666666663	1.8000000000000114	2.6000000000000227	-1	1002611	1001
211327410	1614552010	70	0	34.70557	-121.05848	6.7	327.5	331.0	71.0	71.0	SRID=4326;POINT(-121.05848 34.70557)	1	large	883297.2251529987	264.9608630978024	268.22222222222223	0.10000000000002274	3.5	-1	1002612	1001
211327410	1614552079	70	0	34.70733	-121.05986	6.7	326.7	331.0	69.0	69.0	SRID=4326;POINT(-121.05986 34.70733)	1	large	883297.2251529987	251.19194782600152	260.66666666666663	0.8000000000000114	4.300000000000011	-1	1002613	1001
211327410	1614552150	70	0	34.70919	-121.06127	6.7	328.5	332.0	71.0	71.0	SRID=4326;POINT(-121.06127 34.70919)	1	large	883297.2251529987	262.89029168950117	268.22222222222223	1.8000000000000114	3.5	-1	1002614	1001
211327410	1614552220	70	0	34.71105	-121.06263	6.8	328.6	332.0	70.0	70.0	SRID=4326;POINT(-121.06263 34.71105)	1	large	883297.2251529987	260.2978145820047	268.3333333333333	0.10000000000002274	3.3999999999999773	-1	1002615	1001
211327410	1614552289	70	0	34.71294	-121.06395	6.8	329.4	332.0	69.0	69.0	SRID=4326;POINT(-121.06395 34.71294)	1	large	883297.2251529987	261.3802903994212	264.49999999999994	0.7999999999999545	2.6000000000000227	-1	1002616	1001
211327410	1614552360	70	0	34.71484	-121.06528	6.7	329.2	331.0	71.0	71.0	SRID=4326;POINT(-121.06528 34.71484)	1	large	883297.2251529987	262.910997111989	268.22222222222223	0.19999999999998863	1.8000000000000114	-1	1002617	1001
211327410	1614552430	70	0	34.7167	-121.06661	6.7	329.2	331.0	70.0	70.0	SRID=4326;POINT(-121.06661 34.7167)	1	large	883297.2251529987	258.77185241601137	264.44444444444446	0.0	1.8000000000000114	-1	1002618	1001
211327410	1614552499	70	0	34.71854	-121.06798	6.7	328.2	330.0	69.0	69.0	SRID=4326;POINT(-121.06798 34.71854)	1	large	883297.2251529987	258.7602817296898	260.66666666666663	1.0	1.8000000000000114	-1	1002619	1001
211327410	1614552568	70	0	34.72041	-121.06943	6.8	327.4	330.0	69.0	69.0	SRID=4326;POINT(-121.06943 34.72041)	1	large	883297.2251529987	266.00933166273546	264.49999999999994	0.8000000000000114	2.6000000000000227	-1	1002620	1001
211327410	1614552629	70	0	34.72203	-121.0707	6.8	326.7	331.0	61.0	61.0	SRID=4326;POINT(-121.0707 34.72203)	1	large	883297.2251529987	231.18680780328273	233.83333333333331	0.6999999999999886	4.300000000000011	-1	1002621	1001
211327410	1614552700	70	0	34.724	-121.07217	6.9	327.8	332.0	71.0	71.0	SRID=4326;POINT(-121.07217 34.724)	1	large	883297.2251529987	277.2037378613244	276.1111111111111	1.1000000000000227	4.199999999999989	-1	1002638	1001
211327410	1614552769	70	0	34.72592	-121.07354	6.9	330.3	332.0	69.0	69.0	SRID=4326;POINT(-121.07354 34.72592)	1	large	883297.2251529987	266.96611514261787	268.3333333333333	2.5	1.6999999999999886	-1	1002654	1001
211327410	1614552840	70	0	34.72787	-121.07496	7.0	328.5	331.0	71.0	71.0	SRID=4326;POINT(-121.07496 34.72787)	1	large	883297.2251529987	272.5823327494966	280.05555555555554	1.8000000000000114	2.5	-1	1002697	1001
211327410	1614552909	70	0	34.7298	-121.07639	7.0	328.7	332.0	69.0	69.0	SRID=4326;POINT(-121.07639 34.7298)	1	large	883297.2251529987	271.0448541804904	272.16666666666663	0.19999999999998863	3.3000000000000114	-1	1002655	1001
211327410	1614552980	70	0	34.73173	-121.07773	6.8	330.4	333.0	71.0	71.0	SRID=4326;POINT(-121.07773 34.73173)	1	large	883297.2251529987	266.50648615791795	272.16666666666663	1.6999999999999886	2.6000000000000227	-1	1002685	1001
211327410	1614553049	70	0	34.73367	-121.07908	6.9	330.3	332.0	69.0	69.0	SRID=4326;POINT(-121.07908 34.73367)	1	large	883297.2251529987	268.0363501549046	268.3333333333333	0.0999999999999659	1.6999999999999886	-1	1002686	1001
211327410	1614553120	70	0	34.73561	-121.0805	7.0	327.9	332.0	71.0	71.0	SRID=4326;POINT(-121.0805 34.73561)	1	large	883297.2251529987	271.54978092896266	280.05555555555554	2.400000000000034	4.100000000000023	-1	1002687	1001
211327410	1614553189	70	0	34.73759	-121.08194	7.0	328.7	332.0	69.0	69.0	SRID=4326;POINT(-121.08194 34.73759)	1	large	883297.2251529987	276.673617614438	272.16666666666663	0.8000000000000114	3.3000000000000114	-1	1002688	1001
211327410	1614553209	70	0	34.73812	-121.08233	7.0	328.7	332.0	20.0	20.0	SRID=4326;POINT(-121.08233 34.73812)	1	large	883297.2251529987	74.29120011614809	78.88888888888889	0.0	3.3000000000000114	-1	1002689	1001
211327410	1614553279	70	0	34.74009	-121.0837	7.0	330.5	333.0	70.0	70.0	SRID=4326;POINT(-121.0837 34.74009)	1	large	883297.2251529987	272.13309088250054	276.11111111111114	1.8000000000000114	2.5	-1	1002690	1001
211327410	1614553348	70	0	34.74204	-121.08507	7.0	329.5	332.0	69.0	69.0	SRID=4326;POINT(-121.08507 34.74204)	1	large	883297.2251529987	270.0562294257885	272.16666666666663	1.0	2.5	-1	1002691	1001
211327410	1614553420	70	0	34.74406	-121.08654	7.1	328.7	332.0	72.0	72.0	SRID=4326;POINT(-121.08654 34.74406)	1	large	883297.2251529987	282.3036750959514	287.99999999999994	0.8000000000000114	3.3000000000000114	-1	1002692	1001
211327410	1614553489	70	0	34.746	-121.08795	7.1	328.9	333.0	69.0	69.0	SRID=4326;POINT(-121.08795 34.746)	1	large	883297.2251529987	271.0309739973141	275.99999999999994	0.19999999999998863	4.100000000000023	-1	1002693	1001
211327410	1614553559	70	0	34.748	-121.08932	7.1	331.3	333.0	70.0	70.0	SRID=4326;POINT(-121.08932 34.748)	1	large	883297.2251529987	275.2497682304426	279.99999999999994	2.400000000000034	1.6999999999999886	-1	1002694	1001
211327410	1614553630	70	0	34.75004	-121.09072	7.1	329.7	333.0	71.0	71.0	SRID=4326;POINT(-121.09072 34.75004)	1	large	883297.2251529987	280.8798043535591	283.99999999999994	1.6000000000000227	3.3000000000000114	-1	1002695	1001
211327410	1614553700	70	0	34.75206	-121.09209	7.1	331.3	333.0	70.0	70.0	SRID=4326;POINT(-121.09209 34.75206)	1	large	883297.2251529987	277.3349044801019	279.99999999999994	1.6000000000000227	1.6999999999999886	-1	1002696	1001
211327410	1614553768	70	0	34.754	-121.09343	7.0	331.5	334.0	68.0	68.0	SRID=4326;POINT(-121.09343 34.754)	1	large	883297.2251529987	267.5296493694766	268.22222222222223	0.19999999999998863	2.5	-1	1002698	1001
211327410	1614553829	70	0	34.7557	-121.09457	7.1	331.3	333.0	61.0	61.0	SRID=4326;POINT(-121.09457 34.7557)	1	large	883297.2251529987	232.7745060281334	244.0	0.19999999999998863	1.6999999999999886	-1	1002711	1001
211327410	1614553899	70	0	34.75775	-121.09597	7.2	330.6	333.0	70.0	70.0	SRID=4326;POINT(-121.09597 34.75775)	1	large	883297.2251529987	281.91677632745314	283.8888888888889	0.6999999999999886	2.3999999999999773	-1	1002699	1001
211327410	1614553968	70	0	34.75974	-121.09735	7.2	330.6	333.0	69.0	69.0	SRID=4326;POINT(-121.09735 34.75974)	1	large	883297.2251529987	274.6882419207497	279.8333333333333	0.0	2.3999999999999773	-1	1002700	1001
211327410	1614554039	70	0	34.76177	-121.09879	7.3	329.8	333.0	71.0	71.0	SRID=4326;POINT(-121.09879 34.76177)	1	large	883297.2251529987	281.80594221584323	291.88888888888886	0.8000000000000114	3.1999999999999886	-1	1002701	1001
211327410	1614554100	70	0	34.76355	-121.10004	7.3	330.6	333.0	61.0	61.0	SRID=4326;POINT(-121.10004 34.76355)	1	large	883297.2251529987	246.46940535639968	250.77777777777777	0.8000000000000114	2.3999999999999773	-1	1002702	1001
211327410	1614554170	70	0	34.76561	-121.10151	7.2	329.8	333.0	70.0	70.0	SRID=4326;POINT(-121.10151 34.76561)	1	large	883297.2251529987	286.403785900626	283.8888888888889	0.8000000000000114	3.1999999999999886	-1	1002703	1001
211327410	1614554240	70	0	34.76761	-121.10294	7.2	329.0	333.0	70.0	70.0	SRID=4326;POINT(-121.10294 34.76761)	1	large	883297.2251529987	278.20158984697446	283.8888888888889	0.8000000000000114	4.0	-1	1002704	1001
211327410	1614554308	70	0	34.76958	-121.10432	7.1	329.7	333.0	68.0	68.0	SRID=4326;POINT(-121.10432 34.76958)	1	large	883297.2251529987	272.60352005896925	271.99999999999994	0.6999999999999886	3.3000000000000114	-1	1002705	1001
211327410	1614554380	70	0	34.77164	-121.10573	7.1	329.7	333.0	72.0	72.0	SRID=4326;POINT(-121.10573 34.77164)	1	large	883297.2251529987	283.43505629461777	287.99999999999994	0.0	3.3000000000000114	-1	1002706	1001
211327410	1614554448	70	0	34.77359	-121.10705	7.1	331.5	334.0	68.0	68.0	SRID=4326;POINT(-121.10705 34.77359)	1	large	883297.2251529987	267.5866065815727	271.99999999999994	1.8000000000000114	2.5	-1	1002707	1001
211327410	1614554519	70	0	34.77559	-121.1084	7.0	331.3	333.0	71.0	71.0	SRID=4326;POINT(-121.1084 34.77559)	1	large	883297.2251529987	274.2611122040614	280.05555555555554	0.19999999999998863	1.6999999999999886	-1	1002708	1001
211327410	1614554589	70	0	34.77755	-121.10979	7.0	329.5	332.0	70.0	70.0	SRID=4326;POINT(-121.10979 34.77755)	1	large	883297.2251529987	272.0585615245054	276.11111111111114	1.8000000000000114	2.5	-1	1002709	1001
211327410	1614554660	70	0	34.77952	-121.11128	7.1	327.9	332.0	71.0	71.0	SRID=4326;POINT(-121.11128 34.77952)	1	large	883297.2251529987	278.1961416763335	283.99999999999994	1.6000000000000227	4.100000000000023	-1	1002710	1001
211327410	1614554730	70	0	34.78149	-121.11277	7.1	328.1	333.0	70.0	70.0	SRID=4326;POINT(-121.11277 34.78149)	1	large	883297.2251529987	278.194353113149	279.99999999999994	0.20000000000004547	4.899999999999977	-1	1002684	1001
211327410	1614554800	70	0	34.78343	-121.11415	7.0	329.9	334.0	70.0	70.0	SRID=4326;POINT(-121.11415 34.78343)	1	large	883297.2251529987	269.4868435913623	276.11111111111114	1.7999999999999545	4.100000000000023	-1	1002683	1001
211327410	1614554869	70	0	34.78536	-121.11551	7.0	329.9	334.0	69.0	69.0	SRID=4326;POINT(-121.11551 34.78536)	1	large	883297.2251529987	267.4537504771758	272.16666666666663	0.0	4.100000000000023	-1	1002682	1001
211327410	1614554939	70	0	34.78736	-121.1169	7.0	329.9	334.0	70.0	70.0	SRID=4326;POINT(-121.1169 34.78736)	1	large	883297.2251529987	276.1974259346345	276.11111111111114	0.0	4.100000000000023	-1	1002681	1001
211327410	1614555010	70	0	34.78935	-121.11824	6.8	331.4	334.0	71.0	71.0	SRID=4326;POINT(-121.11824 34.78935)	1	large	883297.2251529987	272.72341217636983	272.16666666666663	1.5	2.6000000000000227	-1	1002656	1001
211327410	1614555079	70	0	34.79125	-121.1195	6.8	331.3	333.0	69.0	69.0	SRID=4326;POINT(-121.1195 34.79125)	1	large	883297.2251529987	259.4622570753532	264.49999999999994	0.0999999999999659	1.6999999999999886	-1	1002657	1001
211327410	1614555148	70	0	34.79316	-121.12087	6.8	329.4	332.0	69.0	69.0	SRID=4326;POINT(-121.12087 34.79316)	1	large	883297.2251529987	265.88084387610314	264.49999999999994	1.900000000000034	2.6000000000000227	-1	1002658	1001
211327410	1614555220	70	0	34.79509	-121.12235	6.9	326.8	331.0	72.0	72.0	SRID=4326;POINT(-121.12235 34.79509)	1	large	883297.2251529987	273.59848193750145	280.0	2.599999999999966	4.199999999999989	-1	1002659	1001
211327410	1614555290	70	0	34.79691	-121.12379	6.8	326.9	332.0	70.0	70.0	SRID=4326;POINT(-121.12379 34.79691)	1	large	883297.2251529987	260.3727921444296	268.3333333333333	0.0999999999999659	5.100000000000023	-1	1002660	1001
211327410	1614555358	70	0	34.79875	-121.12523	6.8	327.9	333.0	68.0	68.0	SRID=4326;POINT(-121.12523 34.79875)	1	large	883297.2251529987	262.3808934455839	260.66666666666663	1.0	5.100000000000023	-1	1002661	1001
211327410	1614555420	70	0	34.8004	-121.1265	6.8	328.1	334.0	62.0	62.0	SRID=4326;POINT(-121.1265 34.8004)	1	large	883297.2251529987	234.15061055580813	237.66666666666663	0.20000000000004547	5.899999999999977	-1	1002662	1001
211327410	1614555490	70	0	34.80226	-121.12789	6.8	328.9	334.0	70.0	70.0	SRID=4326;POINT(-121.12789 34.80226)	1	large	883297.2251529987	261.7677175724885	268.3333333333333	0.7999999999999545	5.100000000000023	-1	1002663	1001
211327410	1614555558	70	0	34.80412	-121.12921	6.7	329.7	334.0	68.0	68.0	SRID=4326;POINT(-121.12921 34.80412)	1	large	883297.2251529987	258.20354540157007	256.8888888888889	0.8000000000000114	4.300000000000011	-1	1002664	1001
211327410	1614555628	70	0	34.80601	-121.13056	6.8	328.7	333.0	70.0	70.0	SRID=4326;POINT(-121.13056 34.80601)	1	large	883297.2251529987	262.8024985344211	268.3333333333333	1.0	4.300000000000011	-1	1002665	1001
211327410	1614555700	70	0	34.80792	-121.13196	6.8	327.9	333.0	72.0	72.0	SRID=4326;POINT(-121.13196 34.80792)	1	large	883297.2251529987	267.3906394809883	275.99999999999994	0.8000000000000114	5.100000000000023	-1	1002666	1001
211327410	1614555769	70	0	34.80976	-121.13338	6.8	326.9	332.0	69.0	69.0	SRID=4326;POINT(-121.13338 34.80976)	1	large	883297.2251529987	261.304484959932	264.49999999999994	1.0	5.100000000000023	-1	1002667	1001
211327410	1614555839	70	0	34.81162	-121.13487	6.8	326.1	332.0	70.0	70.0	SRID=4326;POINT(-121.13487 34.81162)	1	large	883297.2251529987	267.0769186232406	268.3333333333333	0.7999999999999545	5.899999999999977	-1	1002668	1001
211327410	1614555909	70	0	34.81345	-121.13641	6.8	325.5	334.0	70.0	70.0	SRID=4326;POINT(-121.13641 34.81345)	1	large	883297.2251529987	266.86961870676436	268.3333333333333	0.6000000000000227	8.5	-1	1002669	1001
211327410	1614555970	70	0	34.81503	-121.13766	6.8	327.3	335.0	61.0	61.0	SRID=4326;POINT(-121.13766 34.81503)	1	large	883297.2251529987	226.01758803925327	233.83333333333331	1.8000000000000114	7.699999999999989	-1	1002670	1001
211327410	1614556038	70	0	34.81687	-121.139	6.7	330.0	336.0	68.0	68.0	SRID=4326;POINT(-121.139 34.81687)	1	large	883297.2251529987	257.1405920526385	256.8888888888889	2.6999999999999886	6.0	-1	1002671	1001
211327410	1614556099	70	0	34.81849	-121.14013	6.6	330.6	335.0	61.0	61.0	SRID=4326;POINT(-121.14013 34.81849)	1	large	883297.2251529987	223.90156893070431	227.05555555555554	0.6000000000000227	4.399999999999977	-1	1002672	1001
211327410	1614556168	70	0	34.8203	-121.14147	6.6	327.9	334.0	69.0	69.0	SRID=4326;POINT(-121.14147 34.8203)	1	large	883297.2251529987	254.06349895665846	256.83333333333326	2.7000000000000455	6.100000000000023	-1	1002673	1001
211327410	1614556239	70	0	34.82216	-121.14288	6.6	327.9	334.0	71.0	71.0	SRID=4326;POINT(-121.14288 34.82216)	1	large	883297.2251529987	262.7930820817787	264.2777777777777	0.0	6.100000000000023	-1	1002674	1001
211327410	1614556308	70	0	34.82397	-121.14427	6.6	328.0	335.0	69.0	69.0	SRID=4326;POINT(-121.14427 34.82397)	1	large	883297.2251529987	256.66917874913156	256.83333333333326	0.10000000000002274	7.0	-1	1002675	1001
211327410	1614556379	70	0	34.82584	-121.14566	6.6	329.0	336.0	71.0	71.0	SRID=4326;POINT(-121.14566 34.82584)	1	large	883297.2251529987	262.76859485392094	264.2777777777777	1.0	7.0	-1	1002676	1001
211327410	1614556440	70	0	34.8275	-121.14686	6.8	329.2	336.0	61.0	61.0	SRID=4326;POINT(-121.14686 34.8275)	1	large	883297.2251529987	231.5257766502566	233.83333333333331	0.19999999999998863	6.800000000000011	-1	1002677	1001
211327410	1614556510	70	0	34.82942	-121.14825	6.8	328.3	336.0	70.0	70.0	SRID=4326;POINT(-121.14825 34.82942)	1	large	883297.2251529987	267.8910478389485	268.3333333333333	0.8999999999999773	7.699999999999989	-1	1002678	1001
211327410	1614556579	70	0	34.83129	-121.14956	6.7	330.2	338.0	69.0	69.0	SRID=4326;POINT(-121.14956 34.83129)	1	large	883297.2251529987	258.7219566184169	260.66666666666663	1.8999999999999773	7.800000000000011	-1	1002679	1001
211327410	1614556649	70	0	34.83317	-121.15085	6.7	331.2	339.0	70.0	70.0	SRID=4326;POINT(-121.15085 34.83317)	1	large	883297.2251529987	258.7800582627365	264.44444444444446	1.0	7.800000000000011	-1	1002680	1001
211327410	1614556720	70	0	34.83512	-121.1521	6.6	332.0	339.0	71.0	71.0	SRID=4326;POINT(-121.1521 34.83512)	1	large	883297.2251529987	264.2403695125452	264.2777777777777	0.8000000000000114	7.0	-1	1002360	1001
211327410	1614556788	70	0	34.83706	-121.15328	6.7	334.8	340.0	68.0	68.0	SRID=4326;POINT(-121.15328 34.83706)	1	large	883297.2251529987	260.00814571158276	256.8888888888889	2.8000000000000114	5.199999999999989	-1	1002594	1001
211327410	1614556800	70	0	34.83737	-121.15346	6.6	333.8	339.0	12.0	12.0	SRID=4326;POINT(-121.15346 34.83737)	1	large	883297.2251529987	41.17561818219718	50.0	1.0	5.199999999999989	-1	1002359	1001
211327410	1614556870	70	0	34.83933	-121.15461	6.6	333.8	339.0	70.0	70.0	SRID=4326;POINT(-121.15461 34.83933)	1	large	883297.2251529987	260.8467844656377	260.55555555555554	0.0	5.199999999999989	-1	1002122	1001
211327410	1614556931	70	0	34.84099	-121.15557	6.6	335.5	339.0	61.0	61.0	SRID=4326;POINT(-121.15557 34.84099)	1	large	883297.2251529987	220.32258745581416	227.05555555555554	1.6999999999999886	3.5	-1	1002036	1001
211327410	1614557000	70	0	34.8429	-121.15672	6.6	333.6	338.0	69.0	69.0	SRID=4326;POINT(-121.15672 34.8429)	1	large	883297.2251529987	255.46570066620245	256.83333333333326	1.8999999999999773	4.399999999999977	-1	1002037	1001
211327410	1614557070	70	0	34.84485	-121.15789	6.7	333.7	338.0	70.0	70.0	SRID=4326;POINT(-121.15789 34.84485)	1	large	883297.2251529987	260.6355396839365	264.44444444444446	0.0999999999999659	4.300000000000011	-1	1002038	1001
211327410	1614557140	70	0	34.84683	-121.15908	6.8	333.1	339.0	70.0	70.0	SRID=4326;POINT(-121.15908 34.84683)	1	large	883297.2251529987	264.7317908505184	268.3333333333333	0.5999999999999659	5.899999999999977	-1	1002039	1001
211327410	1614557210	70	0	34.8488	-121.16028	6.8	333.9	339.0	70.0	70.0	SRID=4326;POINT(-121.16028 34.8488)	1	large	883297.2251529987	264.09940755858344	268.3333333333333	0.7999999999999545	5.100000000000023	-1	1002040	1001
211327410	1614557278	70	0	34.85073	-121.16143	6.8	334.1	340.0	68.0	68.0	SRID=4326;POINT(-121.16143 34.85073)	1	large	883297.2251529987	257.6096179062003	260.66666666666663	0.20000000000004547	5.899999999999977	-1	1002041	1001
211327410	1614557349	70	0	34.85278	-121.16259	6.9	335.0	340.0	71.0	71.0	SRID=4326;POINT(-121.16259 34.85278)	1	large	883297.2251529987	271.0024950477624	276.1111111111111	0.8999999999999773	5.0	-1	1002042	1001
211327410	1614557419	70	0	34.8548	-121.16372	6.9	335.8	340.0	70.0	70.0	SRID=4326;POINT(-121.16372 34.8548)	1	large	883297.2251529987	266.4943123315425	272.22222222222223	0.8000000000000114	4.199999999999989	-1	1002043	1001
211327410	1614557488	70	0	34.85681	-121.16485	6.9	334.8	339.0	69.0	69.0	SRID=4326;POINT(-121.16485 34.85681)	1	large	883297.2251529987	265.4057840063126	268.3333333333333	1.0	4.199999999999989	-1	1002044	1001
211327410	1614557549	70	0	34.85859	-121.16584	6.8	334.6	338.0	61.0	61.0	SRID=4326;POINT(-121.16584 34.85859)	1	large	883297.2251529987	234.59289430285514	233.83333333333331	0.19999999999998863	3.3999999999999773	-1	1002045	1001
211327410	1614557619	70	0	34.86059	-121.16701	6.8	334.6	338.0	70.0	70.0	SRID=4326;POINT(-121.16701 34.86059)	1	large	883297.2251529987	266.00898781880613	268.3333333333333	0.0	3.3999999999999773	-1	1002046	1001
211327410	1614557690	70	0	34.86257	-121.16814	6.8	333.9	339.0	71.0	71.0	SRID=4326;POINT(-121.16814 34.86257)	1	large	883297.2251529987	262.146066821833	272.16666666666663	0.7000000000000455	5.100000000000023	-1	1002047	1001
211327410	1614557759	70	0	34.86456	-121.16925	6.9	334.8	339.0	69.0	69.0	SRID=4326;POINT(-121.16925 34.86456)	1	large	883297.2251529987	262.3984904673367	268.3333333333333	0.9000000000000341	4.199999999999989	-1	1002049	1001
211327410	1614557830	70	0	34.86664	-121.17045	6.8	336.6	340.0	71.0	71.0	SRID=4326;POINT(-121.17045 34.86664)	1	large	883297.2251529987	275.9293290721329	272.16666666666663	1.8000000000000114	3.3999999999999773	-1	1002062	1001
211327410	1614557899	70	0	34.86866	-121.17152	6.9	335.6	339.0	69.0	69.0	SRID=4326;POINT(-121.17152 34.86866)	1	large	883297.2251529987	264.06119710516333	268.3333333333333	1.0	3.3999999999999773	-1	1002050	1001
211327410	1614557970	70	0	34.87074	-121.17265	6.9	336.6	340.0	71.0	71.0	SRID=4326;POINT(-121.17265 34.87074)	1	large	883297.2251529987	273.03030560624734	276.1111111111111	1.0	3.3999999999999773	-1	1002051	1001
211327410	1614558040	70	0	34.87282	-121.17375	7.0	337.5	340.0	70.0	70.0	SRID=4326;POINT(-121.17375 34.87282)	1	large	883297.2251529987	271.8322226559936	276.11111111111114	0.8999999999999773	2.5	-1	1002052	1001
211327410	1614558110	70	0	34.87492	-121.17481	7.0	337.1	338.0	70.0	70.0	SRID=4326;POINT(-121.17481 34.87492)	1	large	883297.2251529987	272.4882386705237	276.11111111111114	0.39999999999997726	0.8999999999999773	-1	1002053	1001
211327410	1614558178	70	0	34.87694	-121.1759	7.0	335.8	335.0	68.0	68.0	SRID=4326;POINT(-121.1759 34.87694)	1	large	883297.2251529987	264.85345158235623	268.22222222222223	1.3000000000000114	0.8000000000000114	-1	1002054	1001
211327410	1614558249	70	0	34.87902	-121.17715	7.0	333.1	334.0	71.0	71.0	SRID=4326;POINT(-121.17715 34.87902)	1	large	883297.2251529987	278.07752306493927	280.05555555555554	2.6999999999999886	0.8999999999999773	-1	1002055	1001
211327410	1614558310	70	0	34.88078	-121.17827	7.0	332.0	332.0	61.0	61.0	SRID=4326;POINT(-121.17827 34.88078)	1	large	883297.2251529987	238.08916155277265	240.61111111111114	1.1000000000000227	0.0	-1	1002056	1001
211327410	1614558380	70	0	34.88275	-121.17963	7.0	330.1	331.0	70.0	70.0	SRID=4326;POINT(-121.17963 34.88275)	1	large	883297.2251529987	271.5323042173809	276.11111111111114	1.8999999999999773	0.8999999999999773	-1	1002057	1001
211327410	1614558449	70	0	34.88469	-121.18099	7.0	330.1	331.0	69.0	69.0	SRID=4326;POINT(-121.18099 34.88469)	1	large	883297.2251529987	268.4126848161508	272.16666666666663	0.0	0.8999999999999773	-1	1002058	1001
211327410	1614558519	70	0	34.88668	-121.1824	7.0	330.1	331.0	70.0	70.0	SRID=4326;POINT(-121.1824 34.88668)	1	large	883297.2251529987	276.0700760729994	276.11111111111114	0.0	0.8999999999999773	-1	1002059	1001
211327410	1614558589	70	0	34.88864	-121.18382	7.1	329.3	331.0	70.0	70.0	SRID=4326;POINT(-121.18382 34.88864)	1	large	883297.2251529987	273.47532927799045	279.99999999999994	0.8000000000000114	1.6999999999999886	-1	1002060	1001
211327410	1614558659	70	0	34.89061	-121.18524	7.2	328.6	331.0	70.0	70.0	SRID=4326;POINT(-121.18524 34.89061)	1	large	883297.2251529987	274.5030586165683	283.8888888888889	0.6999999999999886	2.3999999999999773	-1	1002061	1001
211327410	1614558730	70	0	34.89272	-121.18672	7.3	330.4	332.0	71.0	71.0	SRID=4326;POINT(-121.18672 34.89272)	1	large	883297.2251529987	291.9673694232526	291.88888888888886	1.7999999999999545	1.6000000000000227	-1	1002035	1001
211327410	1614558798	70	0	34.89471	-121.18809	7.3	331.7	331.0	68.0	68.0	SRID=4326;POINT(-121.18809 34.89471)	1	large	883297.2251529987	274.0940679875605	279.55555555555554	1.3000000000000114	0.6999999999999886	-1	1002034	1001
211327410	1614558869	70	0	34.89675	-121.18952	7.3	329.2	330.0	71.0	71.0	SRID=4326;POINT(-121.18952 34.89675)	1	large	883297.2251529987	282.23344462177914	291.88888888888886	2.5	0.8000000000000114	-1	1002033	1001
211327410	1614558939	70	0	34.8988	-121.19102	7.3	329.2	330.0	70.0	70.0	SRID=4326;POINT(-121.19102 34.8988)	1	large	883297.2251529987	286.775285718264	287.77777777777777	0.0	0.8000000000000114	-1	1002032	1001
211327410	1614559009	70	0	34.9008	-121.19246	7.3	329.4	331.0	70.0	70.0	SRID=4326;POINT(-121.19246 34.9008)	1	large	883297.2251529987	278.5928624540908	287.77777777777777	0.19999999999998863	1.6000000000000227	-1	1002007	1001
211327410	1614559080	70	0	34.90287	-121.19392	7.2	330.2	331.0	71.0	71.0	SRID=4326;POINT(-121.19392 34.90287)	1	large	883297.2251529987	286.822668272394	287.9444444444444	0.8000000000000114	0.8000000000000114	-1	1002008	1001
211327410	1614559149	70	0	34.90489	-121.19533	7.3	330.2	331.0	69.0	69.0	SRID=4326;POINT(-121.19533 34.90489)	1	large	883297.2251529987	279.16511400625694	283.66666666666663	0.0	0.8000000000000114	-1	1002009	1001
211327410	1614559220	70	0	34.90699	-121.19677	7.3	330.0	330.0	71.0	71.0	SRID=4326;POINT(-121.19677 34.90699)	1	large	883297.2251529987	288.95649962343	291.88888888888886	0.19999999999998863	0.0	-1	1002010	1001
211327410	1614559289	70	0	34.90902	-121.19819	7.3	330.7	330.0	69.0	69.0	SRID=4326;POINT(-121.19819 34.90902)	1	large	883297.2251529987	280.6924613448429	283.66666666666663	0.6999999999999886	0.6999999999999886	-1	1002011	1001
211327410	1614559350	70	0	34.91082	-121.19946	7.4	329.7	329.0	61.0	61.0	SRID=4326;POINT(-121.19946 34.91082)	1	large	883297.2251529987	249.4266535016203	254.16666666666669	1.0	0.6999999999999886	-1	1002012	1001
211327410	1614559420	70	0	34.91289	-121.20092	7.4	329.7	329.0	70.0	70.0	SRID=4326;POINT(-121.20092 34.91289)	1	large	883297.2251529987	286.8142283487826	291.6666666666667	0.0	0.6999999999999886	-1	1002013	1001
211327410	1614559489	70	0	34.91487	-121.20244	7.5	329.1	329.0	69.0	69.0	SRID=4326;POINT(-121.20244 34.91487)	1	large	883297.2251529987	280.6618012991691	291.3333333333333	0.5999999999999659	0.10000000000002274	-1	1002014	1001
211327410	1614559550	70	0	34.91669	-121.20368	7.4	329.0	329.0	61.0	61.0	SRID=4326;POINT(-121.20368 34.91669)	1	large	883297.2251529987	250.03472719740287	254.16666666666669	0.10000000000002274	0.0	-1	1002015	1001
211327410	1614559619	70	0	34.91875	-121.20511	7.4	329.7	329.0	69.0	69.0	SRID=4326;POINT(-121.20511 34.91875)	1	large	883297.2251529987	284.2929606922726	287.5	0.6999999999999886	0.6999999999999886	-1	1002016	1001
211327410	1614559690	70	0	34.92088	-121.20654	7.4	331.0	327.0	71.0	71.0	SRID=4326;POINT(-121.20654 34.92088)	1	large	883297.2251529987	291.6012650491091	295.8333333333333	1.3000000000000114	4.0	-1	1002017	1001
211327410	1614559760	70	0	34.92297	-121.20798	7.4	329.8	326.0	70.0	70.0	SRID=4326;POINT(-121.20798 34.92297)	1	large	883297.2251529987	287.9009642594017	291.6666666666667	1.1999999999999886	3.8000000000000114	-1	1002018	1001
211327410	1614559828	70	0	34.92499	-121.20945	7.4	328.3	326.0	68.0	68.0	SRID=4326;POINT(-121.20945 34.92499)	1	large	883297.2251529987	282.14641889206376	283.3333333333333	1.5	2.3000000000000114	-1	1002019	1001
211327410	1614559899	70	0	34.92708	-121.21091	7.3	329.9	326.0	71.0	71.0	SRID=4326;POINT(-121.21091 34.92708)	1	large	883297.2251529987	288.87667598613353	291.88888888888886	1.599999999999966	3.8999999999999773	-1	1002020	1001
211327410	1614559969	70	0	34.92912	-121.21238	7.3	328.6	324.0	70.0	70.0	SRID=4326;POINT(-121.21238 34.92912)	1	large	883297.2251529987	284.20073419655176	287.77777777777777	1.2999999999999545	4.600000000000023	-1	1002021	1001
211327410	1614560040	70	0	34.93114	-121.21391	7.3	327.9	324.0	71.0	71.0	SRID=4326;POINT(-121.21391 34.93114)	1	large	883297.2251529987	285.22958276165	291.88888888888886	0.7000000000000455	3.8999999999999773	-1	1002022	1001
211327410	1614560109	70	0	34.93315	-121.21547	7.3	327.1	324.0	69.0	69.0	SRID=4326;POINT(-121.21547 34.93315)	1	large	883297.2251529987	285.79505384556484	283.66666666666663	0.7999999999999545	3.1000000000000227	-1	1002023	1001
211327410	1614560170	70	0	34.93487	-121.21681	7.3	327.9	324.0	61.0	61.0	SRID=4326;POINT(-121.21681 34.93487)	1	large	883297.2251529987	244.8293905451715	250.77777777777777	0.7999999999999545	3.8999999999999773	-1	1002024	1001
211327410	1614560239	70	0	34.93686	-121.21835	7.4	327.3	325.0	69.0	69.0	SRID=4326;POINT(-121.21835 34.93686)	1	large	883297.2251529987	282.7100791360394	287.5	0.5999999999999659	2.3000000000000114	-1	1002025	1001
211327410	1614560309	70	0	34.9389	-121.21989	7.4	328.0	325.0	70.0	70.0	SRID=4326;POINT(-121.21989 34.9389)	1	large	883297.2251529987	287.77782288982235	291.6666666666667	0.6999999999999886	3.0	-1	1002026	1001
211327410	1614560379	70	0	34.94094	-121.22141	7.4	328.0	325.0	70.0	70.0	SRID=4326;POINT(-121.22141 34.94094)	1	large	883297.2251529987	286.73911550904626	291.6666666666667	0.0	3.0	-1	1002027	1001
211327410	1614560400	70	0	34.94155	-121.22186	7.4	329.6	325.0	21.0	21.0	SRID=4326;POINT(-121.22186 34.94155)	1	large	883297.2251529987	85.50842362767727	87.5	1.6000000000000227	4.600000000000023	-1	1002028	1001
211327410	1614560469	70	0	34.94358	-121.2234	7.3	327.9	324.0	69.0	69.0	SRID=4326;POINT(-121.2234 34.94358)	1	large	883297.2251529987	286.75662936150997	283.66666666666663	1.7000000000000455	3.8999999999999773	-1	1002029	1001
211327410	1614560539	70	0	34.9456	-121.22492	7.4	327.8	324.0	70.0	70.0	SRID=4326;POINT(-121.22492 34.9456)	1	large	883297.2251529987	284.6952356128852	291.6666666666667	0.0999999999999659	3.8000000000000114	-1	1002030	1001
211327410	1614560609	70	0	34.94763	-121.22647	7.4	328.6	324.0	70.0	70.0	SRID=4326;POINT(-121.22647 34.94763)	1	large	883297.2251529987	287.27664506632533	291.6666666666667	0.8000000000000114	4.600000000000023	-1	1002031	1001
211327410	1614560680	70	0	34.94969	-121.22806	7.4	328.6	324.0	71.0	71.0	SRID=4326;POINT(-121.22806 34.94969)	1	large	883297.2251529987	292.4210804734881	295.8333333333333	0.0	4.600000000000023	-1	1002048	1001
211327410	1614560748	70	0	34.95166	-121.22957	7.4	326.8	323.0	68.0	68.0	SRID=4326;POINT(-121.22957 34.95166)	1	large	883297.2251529987	279.0875487783949	283.3333333333333	1.8000000000000114	3.8000000000000114	-1	1002064	1001
211327410	1614560810	70	0	34.95345	-121.23094	7.4	328.6	324.0	62.0	62.0	SRID=4326;POINT(-121.23094 34.95345)	1	large	883297.2251529987	253.478736424762	258.3333333333333	1.8000000000000114	4.600000000000023	-1	1002107	1001
211327410	1614560878	70	0	34.95541	-121.23243	7.3	327.9	324.0	68.0	68.0	SRID=4326;POINT(-121.23243 34.95541)	1	large	883297.2251529987	277.0199510251327	279.55555555555554	0.7000000000000455	3.8999999999999773	-1	1002065	1001
211327410	1614560949	70	0	34.95748	-121.23397	7.3	327.9	324.0	71.0	71.0	SRID=4326;POINT(-121.23397 34.95748)	1	large	883297.2251529987	290.81919126010666	291.88888888888886	0.0	3.8999999999999773	-1	1002095	1001
211327410	1614561019	70	0	34.95945	-121.23545	7.3	327.6	323.0	70.0	70.0	SRID=4326;POINT(-121.23545 34.95945)	1	large	883297.2251529987	277.51244912108837	287.77777777777777	0.2999999999999545	4.600000000000023	-1	1002096	1001
211327410	1614561090	70	0	34.96148	-121.23703	7.3	326.9	323.0	71.0	71.0	SRID=4326;POINT(-121.23703 34.96148)	1	large	883297.2251529987	288.8489889246208	291.88888888888886	0.7000000000000455	3.8999999999999773	-1	1002097	1001
211327410	1614561159	70	0	34.96346	-121.23857	7.3	326.9	323.0	69.0	69.0	SRID=4326;POINT(-121.23857 34.96346)	1	large	883297.2251529987	281.6748989410776	283.66666666666663	0.0	3.8999999999999773	-1	1002098	1001
211327410	1614561229	70	0	34.96546	-121.24018	7.4	327.0	324.0	70.0	70.0	SRID=4326;POINT(-121.24018 34.96546)	1	large	883297.2251529987	287.449158009863	291.6666666666667	0.10000000000002274	3.0	-1	1002099	1001
211327410	1614561300	70	0	34.96749	-121.24175	7.4	328.0	325.0	71.0	71.0	SRID=4326;POINT(-121.24175 34.96749)	1	large	883297.2251529987	288.31219463107215	295.8333333333333	1.0	3.0	-1	1002100	1001
211327410	1614561420	70	0	34.96924	-121.24306	7.4	328.8	325.0	120.0	120.0	SRID=4326;POINT(-121.24306 34.96924)	1	large	883297.2251529987	246.26873847591526	500.0	0.8000000000000114	3.8000000000000114	-1	1002101	1001
211327410	1614561489	70	0	34.97312	-121.2459	7.5	329.5	325.0	69.0	69.0	SRID=4326;POINT(-121.2459 34.97312)	1	large	883297.2251529987	542.7003653212067	291.3333333333333	0.6999999999999886	4.5	-1	1002102	1001
211327410	1614561558	70	0	34.97508	-121.24738	7.5	328.5	324.0	69.0	69.0	SRID=4326;POINT(-121.24738 34.97508)	1	large	883297.2251529987	276.4801309092876	291.3333333333333	1.0	4.5	-1	1002103	1001
211327410	1614561660	70	0	34.97639	-121.24831	7.5	328.5	324.0	102.0	102.0	SRID=4326;POINT(-121.24831 34.97639)	1	large	883297.2251529987	181.7760878546801	430.66666666666663	0.0	4.5	-1	1002104	1001
211327410	1614561729	70	0	34.9802	-121.25114	7.4	327.8	324.0	69.0	69.0	SRID=4326;POINT(-121.25114 34.9802)	1	large	883297.2251529987	535.0073232984687	287.5	0.6999999999999886	3.8000000000000114	-1	1002105	1001
211327410	1614561800	70	0	34.98221	-121.25266	7.4	328.8	325.0	71.0	71.0	SRID=4326;POINT(-121.25266 34.98221)	1	large	883297.2251529987	283.64351923559985	295.8333333333333	1.0	3.8000000000000114	-1	1002106	1001
211327410	1614561861	70	0	34.98396	-121.25391	7.4	329.6	325.0	61.0	61.0	SRID=4326;POINT(-121.25391 34.98396)	1	large	883297.2251529987	243.20594302946154	254.16666666666669	0.8000000000000114	4.600000000000023	-1	1002108	1001
211327410	1614561929	70	0	34.98606	-121.25534	7.4	329.6	325.0	68.0	68.0	SRID=4326;POINT(-121.25534 34.98606)	1	large	883297.2251529987	288.4089759440194	283.3333333333333	0.0	4.600000000000023	-1	1002121	1001
211327410	1614562000	70	0	34.98818	-121.25681	7.5	330.3	325.0	71.0	71.0	SRID=4326;POINT(-121.25681 34.98818)	1	large	883297.2251529987	292.43446099260956	299.77777777777777	0.6999999999999886	5.300000000000011	-1	1002109	1001
211327410	1614562069	70	0	34.99025	-121.25825	7.4	330.4	325.0	69.0	69.0	SRID=4326;POINT(-121.25825 34.99025)	1	large	883297.2251529987	285.7641870771701	287.5	0.0999999999999659	5.399999999999977	-1	1002110	1001
211327410	1614562130	70	0	34.99208	-121.25952	7.4	330.4	325.0	61.0	61.0	SRID=4326;POINT(-121.25952 34.99208)	1	large	883297.2251529987	252.4817412205611	254.16666666666669	0.0	5.399999999999977	-1	1002111	1001
211327410	1614562200	70	0	34.99415	-121.26098	7.4	329.4	324.0	70.0	70.0	SRID=4326;POINT(-121.26098 34.99415)	1	large	883297.2251529987	286.7457326106155	291.6666666666667	1.0	5.399999999999977	-1	1002112	1001
211327410	1614562270	70	0	34.99626	-121.26248	7.4	329.4	324.0	70.0	70.0	SRID=4326;POINT(-121.26248 34.99626)	1	large	883297.2251529987	292.86999944835156	291.6666666666667	0.0	5.399999999999977	-1	1002113	1001
211327410	1614562340	70	0	34.99827	-121.26396	7.4	328.4	323.0	70.0	70.0	SRID=4326;POINT(-121.26396 34.99827)	1	large	883297.2251529987	281.56502225574224	291.6666666666667	1.0	5.399999999999977	-1	1002114	1001
211327410	1614562409	70	0	35.00032	-121.26549	7.5	329.3	324.0	69.0	69.0	SRID=4326;POINT(-121.26549 35.00032)	1	large	883297.2251529987	288.2213526638001	291.3333333333333	0.9000000000000341	5.300000000000011	-1	1002115	1001
211327410	1614562479	70	0	35.00243	-121.26705	7.5	329.3	324.0	70.0	70.0	SRID=4326;POINT(-121.26705 35.00243)	1	large	883297.2251529987	295.8952058689477	295.55555555555554	0.0	5.300000000000011	-1	1002116	1001
211327410	1614562550	70	0	35.00458	-121.26859	7.5	329.5	325.0	71.0	71.0	SRID=4326;POINT(-121.26859 35.00458)	1	large	883297.2251529987	298.9918571099686	299.77777777777777	0.19999999999998863	4.5	-1	1002117	1001
211327410	1614562620	70	0	35.0067	-121.27008	7.5	330.3	325.0	70.0	70.0	SRID=4326;POINT(-121.27008 35.0067)	1	large	883297.2251529987	293.4009402274593	295.55555555555554	0.8000000000000114	5.300000000000011	-1	1002118	1001
211327410	1614562689	70	0	35.00881	-121.27153	7.5	329.3	324.0	69.0	69.0	SRID=4326;POINT(-121.27153 35.00881)	1	large	883297.2251529987	290.40177313890024	291.3333333333333	1.0	5.300000000000011	-1	1002119	1001
211327410	1614562758	70	0	35.01085	-121.27299	7.5	330.0	324.0	69.0	69.0	SRID=4326;POINT(-121.27299 35.01085)	1	large	883297.2251529987	283.628687561209	291.3333333333333	0.6999999999999886	6.0	-1	1002120	1001
211327410	1614562829	70	0	35.01293	-121.27451	7.6	329.0	323.0	71.0	71.0	SRID=4326;POINT(-121.27451 35.01293)	1	large	883297.2251529987	290.7695004962983	303.7222222222222	1.0	6.0	-1	1002094	1001
211327410	1614562899	70	0	35.01505	-121.2761	7.6	328.2	323.0	70.0	70.0	SRID=4326;POINT(-121.2761 35.01505)	1	large	883297.2251529987	298.4497243118798	299.4444444444444	0.8000000000000114	5.199999999999989	-1	1002093	1001
211327410	1614562969	70	0	35.01716	-121.27773	7.6	327.5	323.0	70.0	70.0	SRID=4326;POINT(-121.27773 35.01716)	1	large	883297.2251529987	299.52484919473767	299.4444444444444	0.6999999999999886	4.5	-1	1002092	1001
211327410	1614563039	70	0	35.01922	-121.27937	7.7	326.7	323.0	70.0	70.0	SRID=4326;POINT(-121.27937 35.01922)	1	large	883297.2251529987	295.0233874461474	303.3333333333333	0.8000000000000114	3.6999999999999886	-1	1002091	1001
211327410	1614563109	70	0	35.02132	-121.281	7.7	328.4	324.0	70.0	70.0	SRID=4326;POINT(-121.281 35.02132)	1	large	883297.2251529987	298.51016383302925	303.3333333333333	1.6999999999999886	4.399999999999977	-1	1002066	1001
211327410	1614563178	70	0	35.02343	-121.28258	7.7	328.4	324.0	69.0	69.0	SRID=4326;POINT(-121.28258 35.02343)	1	large	883297.2251529987	296.90457959206395	299.0	0.0	4.399999999999977	-1	1002067	1001
211327410	1614563249	70	0	35.02561	-121.28419	7.7	329.1	324.0	71.0	71.0	SRID=4326;POINT(-121.28419 35.02561)	1	large	883297.2251529987	305.59946228052485	307.66666666666663	0.7000000000000455	5.100000000000023	-1	1002068	1001
211327410	1614563320	70	0	35.02775	-121.2858	7.7	327.4	323.0	71.0	71.0	SRID=4326;POINT(-121.2858 35.02775)	1	large	883297.2251529987	301.51192847570684	307.66666666666663	1.7000000000000455	4.399999999999977	-1	1002069	1001
211327410	1614563389	70	0	35.02986	-121.28739	7.7	328.1	323.0	69.0	69.0	SRID=4326;POINT(-121.28739 35.02986)	1	large	883297.2251529987	297.41643194316714	299.0	0.7000000000000455	5.100000000000023	-1	1002070	1001
211327410	1614563460	70	0	35.03196	-121.28899	7.7	328.1	323.0	71.0	71.0	SRID=4326;POINT(-121.28899 35.03196)	1	large	883297.2251529987	296.9188812391114	307.66666666666663	0.0	5.100000000000023	-1	1002071	1001
211327410	1614563530	70	0	35.0341	-121.29064	7.7	327.4	323.0	70.0	70.0	SRID=4326;POINT(-121.29064 35.0341)	1	large	883297.2251529987	303.5983916885437	303.3333333333333	0.7000000000000455	4.399999999999977	-1	1002072	1001
211327410	1614563598	70	0	35.03614	-121.29219	7.7	328.4	323.0	68.0	68.0	SRID=4326;POINT(-121.29219 35.03614)	1	large	883297.2251529987	288.2074222573799	294.6666666666667	1.0	5.399999999999977	-1	1002073	1001
211327410	1614563659	70	0	35.03798	-121.29357	7.7	327.4	323.0	61.0	61.0	SRID=4326;POINT(-121.29357 35.03798)	1	large	883297.2251529987	259.0124893089002	264.33333333333337	1.0	4.399999999999977	-1	1002074	1001
211327410	1614563729	70	0	35.04009	-121.29517	7.7	328.1	323.0	70.0	70.0	SRID=4326;POINT(-121.29517 35.04009)	1	large	883297.2251529987	297.92677390254306	303.3333333333333	0.7000000000000455	5.100000000000023	-1	1002075	1001
211327410	1614563800	70	0	35.04223	-121.29681	7.7	328.1	323.0	71.0	71.0	SRID=4326;POINT(-121.29681 35.04223)	1	large	883297.2251529987	303.06352350426556	307.66666666666663	0.0	5.100000000000023	-1	1002076	1001
211327410	1614563869	70	0	35.0443	-121.29839	7.6	328.2	323.0	69.0	69.0	SRID=4326;POINT(-121.29839 35.0443)	1	large	883297.2251529987	292.8147670471739	295.16666666666663	0.0999999999999659	5.199999999999989	-1	1002077	1001
211327410	1614563939	70	0	35.04639	-121.30001	7.6	326.5	322.0	70.0	70.0	SRID=4326;POINT(-121.30001 35.04639)	1	large	883297.2251529987	296.9446931048834	299.4444444444444	1.6999999999999886	4.5	-1	1002078	1001
211327410	1614563999	70	0	35.04817	-121.3014	7.6	327.5	323.0	60.0	60.0	SRID=4326;POINT(-121.3014 35.04817)	1	large	883297.2251529987	253.44484581701465	256.66666666666663	1.0	4.5	-1	1002079	1001
211327410	1614564070	70	0	35.05029	-121.30303	7.6	328.2	323.0	71.0	71.0	SRID=4326;POINT(-121.30303 35.05029)	1	large	883297.2251529987	300.5032079664499	303.7222222222222	0.6999999999999886	5.199999999999989	-1	1002080	1001
211327410	1614564138	70	0	35.05232	-121.30457	7.6	329.2	324.0	68.0	68.0	SRID=4326;POINT(-121.30457 35.05232)	1	large	883297.2251529987	286.6539840182101	290.88888888888886	1.0	5.199999999999989	-1	1002081	1001
211327410	1614564209	70	0	35.05443	-121.30609	7.6	328.5	324.0	71.0	71.0	SRID=4326;POINT(-121.30609 35.05443)	1	large	883297.2251529987	293.8185655833791	303.7222222222222	0.6999999999999886	4.5	-1	1002082	1001
211327410	1614564279	70	0	35.05659	-121.30761	7.6	330.0	324.0	70.0	70.0	SRID=4326;POINT(-121.30761 35.05659)	1	large	883297.2251529987	298.9862254382182	299.4444444444444	1.5	6.0	-1	1002083	1001
211327410	1614564350	70	0	35.05868	-121.30912	7.5	329.3	324.0	71.0	71.0	SRID=4326;POINT(-121.30912 35.05868)	1	large	883297.2251529987	291.25131377104566	299.77777777777777	0.6999999999999886	5.300000000000011	-1	1002084	1001
211327410	1614564411	70	0	35.06047	-121.31041	7.5	329.3	324.0	61.0	61.0	SRID=4326;POINT(-121.31041 35.06047)	1	large	883297.2251529987	249.27987646331573	257.5555555555556	0.0	5.300000000000011	-1	1002085	1001
211327410	1614564479	70	0	35.06252	-121.3119	7.4	329.4	324.0	68.0	68.0	SRID=4326;POINT(-121.3119 35.06252)	1	large	883297.2251529987	286.1224978229158	283.3333333333333	0.0999999999999659	5.399999999999977	-1	1002086	1001
211327410	1614564540	70	0	35.06428	-121.31328	7.4	329.4	324.0	61.0	61.0	SRID=4326;POINT(-121.31328 35.06428)	1	large	883297.2251529987	250.88267859784125	254.16666666666669	0.0	5.399999999999977	-1	1002087	1001
211327410	1614564610	70	0	35.06639	-121.31475	7.4	329.4	324.0	70.0	70.0	SRID=4326;POINT(-121.31475 35.06639)	1	large	883297.2251529987	291.3287345980506	291.6666666666667	0.0	5.399999999999977	-1	1002088	1001
211327410	1614564679	70	0	35.0684	-121.31617	7.4	329.4	324.0	69.0	69.0	SRID=4326;POINT(-121.31617 35.0684)	1	large	883297.2251529987	278.48804162686486	287.5	0.0	5.399999999999977	-1	1002089	1001
211327410	1614564750	70	0	35.07049	-121.31769	7.3	328.4	323.0	71.0	71.0	SRID=4326;POINT(-121.31769 35.07049)	1	large	883297.2251529987	291.74505561489616	291.88888888888886	1.0	5.399999999999977	-1	1002090	1001
211327410	1614564820	70	0	35.07248	-121.31919	7.3	329.4	324.0	70.0	70.0	SRID=4326;POINT(-121.31919 35.07248)	1	large	883297.2251529987	280.484825862471	287.77777777777777	1.0	5.399999999999977	-1	1002006	1001
211327410	1614564889	70	0	35.07438	-121.32066	7.3	328.6	324.0	69.0	69.0	SRID=4326;POINT(-121.32066 35.07438)	1	large	883297.2251529987	269.7796472424053	283.66666666666663	0.7999999999999545	4.600000000000023	-1	1002063	1001
211327410	1614564959	70	0	35.07655	-121.32215	7.3	328.6	324.0	70.0	70.0	SRID=4326;POINT(-121.32215 35.07655)	1	large	883297.2251529987	298.54284854463083	287.77777777777777	0.0	4.600000000000023	-1	1002005	1001
211327410	1614565029	70	0	35.07863	-121.32365	7.3	330.4	325.0	70.0	70.0	SRID=4326;POINT(-121.32365 35.07863)	1	large	883297.2251529987	289.7005956750159	287.77777777777777	1.7999999999999545	5.399999999999977	-1	1001945	1001
211327410	1614565100	70	0	35.08073	-121.32516	7.3	329.4	324.0	71.0	71.0	SRID=4326;POINT(-121.32516 35.08073)	1	large	883297.2251529987	292.26241046579304	291.88888888888886	1.0	5.399999999999977	-1	1001918	1001
211327410	1614565169	70	0	35.08274	-121.32662	7.3	329.4	324.0	69.0	69.0	SRID=4326;POINT(-121.32662 35.08274)	1	large	883297.2251529987	280.47528122547106	283.66666666666663	0.0	5.399999999999977	-1	1001919	1001
211327410	1614565239	70	0	35.08476	-121.32806	7.3	328.6	324.0	70.0	70.0	SRID=4326;POINT(-121.32806 35.08476)	1	large	883297.2251529987	280.501933730286	287.77777777777777	0.7999999999999545	4.600000000000023	-1	1001920	1001
211327410	1614565309	70	0	35.08683	-121.32956	7.3	328.6	324.0	70.0	70.0	SRID=4326;POINT(-121.32956 35.08683)	1	large	883297.2251529987	288.66337624177885	287.77777777777777	0.0	4.600000000000023	-1	1001921	1001
211327410	1614565370	70	0	35.0885	-121.33074	7.3	329.6	325.0	61.0	61.0	SRID=4326;POINT(-121.33074 35.0885)	1	large	883297.2251529987	231.37660048421955	250.77777777777777	1.0	4.600000000000023	-1	1001922	1001
211327410	1614565439	70	0	35.09057	-121.33224	7.3	328.6	324.0	69.0	69.0	SRID=4326;POINT(-121.33224 35.09057)	1	large	883297.2251529987	288.66005722112817	283.66666666666663	1.0	4.600000000000023	-1	1001923	1001
211327410	1614565500	70	0	35.09232	-121.3335	7.3	329.4	324.0	61.0	61.0	SRID=4326;POINT(-121.3335 35.09232)	1	large	883297.2251529987	243.62685081347405	250.77777777777777	0.7999999999999545	5.399999999999977	-1	1001924	1001
211327410	1614565570	70	0	35.09437	-121.33504	7.3	328.6	324.0	70.0	70.0	SRID=4326;POINT(-121.33504 35.09437)	1	large	883297.2251529987	288.65033150100544	287.77777777777777	0.7999999999999545	4.600000000000023	-1	1001925	1001
211327410	1614565640	70	0	35.09634	-121.33655	7.3	328.1	325.0	70.0	70.0	SRID=4326;POINT(-121.33655 35.09634)	1	large	883297.2251529987	278.95248546374177	287.77777777777777	0.5	3.1000000000000227	-1	1001926	1001
211327410	1614565709	70	0	35.09832	-121.33806	7.3	329.1	326.0	69.0	69.0	SRID=4326;POINT(-121.33806 35.09832)	1	large	883297.2251529987	279.96507305866754	283.66666666666663	1.0	3.1000000000000227	-1	1001927	1001
211327410	1614565781	70	0	35.10034	-121.33957	7.3	329.9	326.0	72.0	72.0	SRID=4326;POINT(-121.33957 35.10034)	1	large	883297.2251529987	284.03528024098745	295.99999999999994	0.7999999999999545	3.8999999999999773	-1	1001928	1001
211327410	1614565849	70	0	35.10239	-121.34098	7.3	329.9	326.0	68.0	68.0	SRID=4326;POINT(-121.34098 35.10239)	1	large	883297.2251529987	282.1289728625248	279.55555555555554	0.0	3.8999999999999773	-1	1001929	1001
211327410	1614565920	70	0	35.1045	-121.34243	7.3	329.9	326.0	71.0	71.0	SRID=4326;POINT(-121.34243 35.1045)	1	large	883297.2251529987	290.32326846244086	291.88888888888886	0.0	3.8999999999999773	-1	1001931	1001
211327410	1614566040	70	0	35.10621	-121.34364	7.2	329.7	325.0	120.0	120.0	SRID=4326;POINT(-121.34364 35.10621)	1	large	883297.2251529987	236.99206771357805	486.6666666666667	0.19999999999998863	4.699999999999989	-1	1001944	1001
211327410	1614566109	70	0	35.10992	-121.34628	7.2	329.9	326.0	69.0	69.0	SRID=4326;POINT(-121.34628 35.10992)	1	large	883297.2251529987	514.9054049513056	279.8333333333333	0.19999999999998863	3.8999999999999773	-1	1001932	1001
211327410	1614566178	70	0	35.11189	-121.34768	7.2	329.9	326.0	69.0	69.0	SRID=4326;POINT(-121.34768 35.11189)	1	large	883297.2251529987	273.32002011286954	279.8333333333333	0.0	3.8999999999999773	-1	1001933	1001
211327410	1614566250	70	0	35.11396	-121.34913	7.2	329.9	326.0	72.0	72.0	SRID=4326;POINT(-121.34913 35.11396)	1	large	883297.2251529987	286.1521975538202	292.0	0.0	3.8999999999999773	-1	1001934	1001
211327410	1614566319	70	0	35.11596	-121.35053	7.2	329.9	326.0	69.0	69.0	SRID=4326;POINT(-121.35053 35.11596)	1	large	883297.2251529987	276.42647619810293	279.8333333333333	0.0	3.8999999999999773	-1	1001935	1001
211327410	1614566380	70	0	35.1177	-121.35176	7.2	329.9	326.0	61.0	61.0	SRID=4326;POINT(-121.35176 35.1177)	1	large	883297.2251529987	241.08088068615243	247.3888888888889	0.0	3.8999999999999773	-1	1001936	1001
211327410	1614566450	70	0	35.11975	-121.35321	7.2	329.9	326.0	70.0	70.0	SRID=4326;POINT(-121.35321 35.11975)	1	large	883297.2251529987	284.0731112392766	283.8888888888889	0.0	3.8999999999999773	-1	1001937	1001
211327410	1614566520	70	0	35.12177	-121.35467	7.2	329.1	326.0	70.0	70.0	SRID=4326;POINT(-121.35467 35.12177)	1	large	883297.2251529987	281.4709667543905	283.8888888888889	0.7999999999999545	3.1000000000000227	-1	1001938	1001
211327410	1614566589	70	0	35.12376	-121.35608	7.3	329.9	326.0	69.0	69.0	SRID=4326;POINT(-121.35608 35.12376)	1	large	883297.2251529987	275.8761877279045	283.66666666666663	0.7999999999999545	3.8999999999999773	-1	1001939	1001
211327410	1614566650	70	0	35.12557	-121.35738	7.3	329.9	326.0	61.0	61.0	SRID=4326;POINT(-121.35738 35.12557)	1	large	883297.2251529987	251.7940596607705	250.77777777777777	0.0	3.8999999999999773	-1	1001940	1001
211327410	1614566719	70	0	35.12756	-121.35881	7.3	329.1	326.0	69.0	69.0	SRID=4326;POINT(-121.35881 35.12756)	1	large	883297.2251529987	276.86869151656055	283.66666666666663	0.7999999999999545	3.1000000000000227	-1	1001941	1001
211327410	1614566789	70	0	35.12959	-121.36028	7.3	329.1	326.0	70.0	70.0	SRID=4326;POINT(-121.36028 35.12959)	1	large	883297.2251529987	282.9970305023999	287.77777777777777	0.0	3.1000000000000227	-1	1001942	1001
211327410	1614566859	70	0	35.13164	-121.36174	7.3	330.1	327.0	70.0	70.0	SRID=4326;POINT(-121.36174 35.13164)	1	large	883297.2251529987	284.55889114867654	287.77777777777777	1.0	3.1000000000000227	-1	1001943	1001
211327410	1614566928	70	0	35.13364	-121.36318	7.3	330.1	327.0	69.0	69.0	SRID=4326;POINT(-121.36318 35.13364)	1	large	883297.2251529987	278.3957616058887	283.66666666666663	0.0	3.1000000000000227	-1	1001917	1001
211327410	1614566989	70	0	35.13545	-121.36451	7.3	329.9	326.0	61.0	61.0	SRID=4326;POINT(-121.36451 35.13545)	1	large	883297.2251529987	253.29969998815605	250.77777777777777	0.20000000000004547	3.8999999999999773	-1	1001916	1001
211327410	1614567059	70	0	35.13747	-121.36595	7.3	329.9	326.0	70.0	70.0	SRID=4326;POINT(-121.36595 35.13747)	1	large	883297.2251529987	280.45761250092994	287.77777777777777	0.0	3.8999999999999773	-1	1001915	1001
211327410	1614567130	70	0	35.13954	-121.36744	7.3	328.3	326.0	71.0	71.0	SRID=4326;POINT(-121.36744 35.13954)	1	large	883297.2251529987	288.1144265336058	291.88888888888886	1.599999999999966	2.3000000000000114	-1	1001914	1001
211327410	1614567200	70	0	35.14158	-121.3689	7.3	329.9	326.0	70.0	70.0	SRID=4326;POINT(-121.3689 35.14158)	1	large	883297.2251529987	283.51693500134087	287.77777777777777	1.599999999999966	3.8999999999999773	-1	1001889	1001
211327410	1614567270	70	0	35.14363	-121.37038	7.4	329.0	326.0	70.0	70.0	SRID=4326;POINT(-121.37038 35.14363)	1	large	883297.2251529987	285.54758046901156	291.6666666666667	0.8999999999999773	3.0	-1	1001890	1001
211327410	1614567340	70	0	35.14567	-121.37188	7.4	329.0	326.0	70.0	70.0	SRID=4326;POINT(-121.37188 35.14567)	1	large	883297.2251529987	285.5284663913658	291.6666666666667	0.0	3.0	-1	1001891	1001
211327410	1614567401	70	0	35.14742	-121.37317	7.4	329.0	326.0	61.0	61.0	SRID=4326;POINT(-121.37317 35.14742)	1	large	883297.2251529987	245.1019190950803	254.16666666666669	0.0	3.0	-1	1001892	1001
211327410	1614567468	70	0	35.14943	-121.37461	7.4	329.0	326.0	67.0	67.0	SRID=4326;POINT(-121.37461 35.14943)	1	large	883297.2251529987	279.4142992011312	279.16666666666663	0.0	3.0	-1	1001893	1001
211327410	1614567539	70	0	35.15154	-121.37613	7.4	329.0	326.0	71.0	71.0	SRID=4326;POINT(-121.37613 35.15154)	1	large	883297.2251529987	293.7316384207793	295.8333333333333	0.0	3.0	-1	1001894	1001
211327410	1614567610	70	0	35.15365	-121.37766	7.5	329.0	326.0	71.0	71.0	SRID=4326;POINT(-121.37766 35.15365)	1	large	883297.2251529987	294.23202218050307	299.77777777777777	0.0	3.0	-1	1001895	1001
211327410	1614567678	70	0	35.15565	-121.3791	7.5	329.8	326.0	68.0	68.0	SRID=4326;POINT(-121.3791 35.15565)	1	large	883297.2251529987	278.3770922612841	287.1111111111111	0.8000000000000114	3.8000000000000114	-1	1001896	1001
211327410	1614567750	70	0	35.15781	-121.38067	7.5	329.8	326.0	72.0	72.0	SRID=4326;POINT(-121.38067 35.15781)	1	large	883297.2251529987	301.3891674548055	304.0	0.0	3.8000000000000114	-1	1001897	1001
211327410	1614567820	70	0	35.15984	-121.38212	7.5	329.8	326.0	70.0	70.0	SRID=4326;POINT(-121.38212 35.15984)	1	large	883297.2251529987	281.96994515272553	295.55555555555554	0.0	3.8000000000000114	-1	1001898	1001
211327410	1614567890	70	0	35.16195	-121.38364	7.5	328.8	325.0	70.0	70.0	SRID=4326;POINT(-121.38364 35.16195)	1	large	883297.2251529987	293.7223120835985	295.55555555555554	1.0	3.8000000000000114	-1	1001899	1001
211327410	1614567959	70	0	35.16402	-121.38515	7.5	329.0	326.0	69.0	69.0	SRID=4326;POINT(-121.38515 35.16402)	1	large	883297.2251529987	289.0992037182481	291.3333333333333	0.19999999999998863	3.0	-1	1001900	1001
211327410	1614568030	70	0	35.16618	-121.38673	7.6	329.0	326.0	71.0	71.0	SRID=4326;POINT(-121.38673 35.16618)	1	large	883297.2251529987	301.8867900430698	303.7222222222222	0.0	3.0	-1	1001901	1001
211327410	1614568100	70	0	35.16828	-121.38823	7.6	330.0	327.0	70.0	70.0	SRID=4326;POINT(-121.38823 35.16828)	1	large	883297.2251529987	291.68566667823904	299.4444444444444	1.0	3.0	-1	1001902	1001
211327410	1614568169	70	0	35.1704	-121.38968	7.6	331.5	327.0	69.0	69.0	SRID=4326;POINT(-121.38968 35.1704)	1	large	883297.2251529987	291.3131680016695	295.16666666666663	1.5	4.5	-1	1001903	1001
211327410	1614568240	70	0	35.1726	-121.39117	7.6	330.5	326.0	71.0	71.0	SRID=4326;POINT(-121.39117 35.1726)	1	large	883297.2251529987	301.59797047789056	303.7222222222222	1.0	4.5	-1	1001904	1001
211327410	1614568309	70	0	35.17476	-121.39266	7.6	330.5	326.0	69.0	69.0	SRID=4326;POINT(-121.39266 35.17476)	1	large	883297.2251529987	297.4169444449448	295.16666666666663	0.0	4.5	-1	1001905	1001
211327410	1614568379	70	0	35.17686	-121.39416	7.7	328.7	325.0	70.0	70.0	SRID=4326;POINT(-121.39416 35.17686)	1	large	883297.2251529987	291.6781319845008	303.3333333333333	1.8000000000000114	3.6999999999999886	-1	1001906	1001
211327410	1614568450	70	0	35.17903	-121.39572	7.7	329.7	326.0	71.0	71.0	SRID=4326;POINT(-121.39572 35.17903)	1	large	883297.2251529987	301.89762593659316	307.66666666666663	1.0	3.6999999999999886	-1	1001907	1001
211327410	1614568519	70	0	35.18111	-121.39726	7.7	330.4	326.0	69.0	69.0	SRID=4326;POINT(-121.39726 35.18111)	1	large	883297.2251529987	291.63424032252414	299.0	0.6999999999999886	4.399999999999977	-1	1001908	1001
211327410	1614568590	70	0	35.18327	-121.39879	7.7	330.4	326.0	71.0	71.0	SRID=4326;POINT(-121.39879 35.18327)	1	large	883297.2251529987	299.3682595838809	307.66666666666663	0.0	4.399999999999977	-1	1001909	1001
211327410	1614568660	70	0	35.18549	-121.40035	7.7	330.4	326.0	70.0	70.0	SRID=4326;POINT(-121.40035 35.18549)	1	large	883297.2251529987	307.0657932564797	303.3333333333333	0.0	4.399999999999977	-1	1001910	1001
211327410	1614568729	70	0	35.1876	-121.40188	7.7	328.9	326.0	69.0	69.0	SRID=4326;POINT(-121.40188 35.1876)	1	large	883297.2251529987	294.2012345605135	299.0	1.5	2.8999999999999773	-1	1001911	1001
211327410	1614568800	70	0	35.18975	-121.40345	7.6	329.0	326.0	71.0	71.0	SRID=4326;POINT(-121.40345 35.18975)	1	large	883297.2251529987	300.3311517896813	303.7222222222222	0.10000000000002274	3.0	-1	1001912	1001
211327410	1614568869	70	0	35.19182	-121.40499	7.6	329.0	326.0	69.0	69.0	SRID=4326;POINT(-121.40499 35.19182)	1	large	883297.2251529987	290.6011314882358	295.16666666666663	0.0	3.0	-1	1001913	1001
211327410	1614568938	70	0	35.1939	-121.40653	7.6	329.0	326.0	69.0	69.0	SRID=4326;POINT(-121.40653 35.1939)	1	large	883297.2251529987	291.62236357115887	295.16666666666663	0.0	3.0	-1	1001930	1001
211327410	1614569009	70	0	35.19607	-121.40806	7.5	329.0	326.0	71.0	71.0	SRID=4326;POINT(-121.40806 35.19607)	1	large	883297.2251529987	300.3932199112778	299.77777777777777	0.0	3.0	-1	1001946	1001
211327410	1614569080	70	0	35.19822	-121.40961	7.5	329.0	326.0	71.0	71.0	SRID=4326;POINT(-121.40961 35.19822)	1	large	883297.2251529987	299.31673018281	299.77777777777777	0.0	3.0	-1	1001989	1001
211327410	1614569148	70	0	35.20026	-121.41111	7.5	329.0	326.0	68.0	68.0	SRID=4326;POINT(-121.41111 35.20026)	1	large	883297.2251529987	285.47937673960257	287.1111111111111	0.0	3.0	-1	1001947	1001
211327410	1614569220	70	0	35.2024	-121.41266	7.5	329.2	327.0	72.0	72.0	SRID=4326;POINT(-121.41266 35.2024)	1	large	883297.2251529987	298.28242589591446	304.0	0.19999999999998863	2.1999999999999886	-1	1001977	1001
211327410	1614569290	70	0	35.2045	-121.4142	7.5	329.2	327.0	70.0	70.0	SRID=4326;POINT(-121.4142 35.2045)	1	large	883297.2251529987	293.6629063859766	295.55555555555554	0.0	2.1999999999999886	-1	1001978	1001
211327410	1614569358	70	0	35.20654	-121.41567	7.5	329.0	326.0	68.0	68.0	SRID=4326;POINT(-121.41567 35.20654)	1	large	883297.2251529987	283.9606500471899	287.1111111111111	0.19999999999998863	3.0	-1	1001979	1001
211327410	1614569429	70	0	35.20865	-121.41724	7.5	329.0	326.0	71.0	71.0	SRID=4326;POINT(-121.41724 35.20865)	1	large	883297.2251529987	296.21301460477616	299.77777777777777	0.0	3.0	-1	1001980	1001
211327410	1614569500	70	0	35.21073	-121.41885	7.5	327.2	325.0	71.0	71.0	SRID=4326;POINT(-121.41885 35.21073)	1	large	883297.2251529987	295.23974183557397	299.77777777777777	1.8000000000000114	2.1999999999999886	-1	1001981	1001
211327410	1614569570	70	0	35.21276	-121.42045	7.5	327.5	326.0	70.0	70.0	SRID=4326;POINT(-121.42045 35.21276)	1	large	883297.2251529987	289.6637131007861	295.55555555555554	0.30000000000001137	1.5	-1	1001982	1001
211327410	1614569640	70	0	35.2148	-121.42205	7.5	327.5	326.0	70.0	70.0	SRID=4326;POINT(-121.42205 35.2148)	1	large	883297.2251529987	290.6683700919204	295.55555555555554	0.0	1.5	-1	1001983	1001
211327410	1614569709	70	0	35.21684	-121.4236	7.5	328.5	327.0	69.0	69.0	SRID=4326;POINT(-121.4236 35.21684)	1	large	883297.2251529987	288.03517391186983	291.3333333333333	1.0	1.5	-1	1001984	1001
211327410	1614569779	70	0	35.21882	-121.4252	7.5	328.5	327.0	70.0	70.0	SRID=4326;POINT(-121.4252 35.21882)	1	large	883297.2251529987	284.6460981485113	295.55555555555554	0.0	1.5	-1	1001985	1001
211327410	1614569850	70	0	35.22095	-121.42676	7.4	329.3	327.0	71.0	71.0	SRID=4326;POINT(-121.42676 35.22095)	1	large	883297.2251529987	297.7413814889858	295.8333333333333	0.8000000000000114	2.3000000000000114	-1	1001986	1001
211327410	1614569920	70	0	35.22301	-121.4283	7.4	327.5	326.0	70.0	70.0	SRID=4326;POINT(-121.4283 35.22301)	1	large	883297.2251529987	289.5501117664243	291.6666666666667	1.8000000000000114	1.5	-1	1001987	1001
211327410	1614569989	70	0	35.22501	-121.4298	7.4	327.5	326.0	69.0	69.0	SRID=4326;POINT(-121.4298 35.22501)	1	large	883297.2251529987	281.3646148599246	287.5	0.0	1.5	-1	1001988	1001
211327410	1614570060	70	0	35.22712	-121.4314	7.4	328.3	326.0	71.0	71.0	SRID=4326;POINT(-121.4314 35.22712)	1	large	883297.2251529987	297.7430094974447	295.8333333333333	0.8000000000000114	2.3000000000000114	-1	1001990	1001
211327410	1614570130	70	0	35.22916	-121.43296	7.4	328.3	326.0	70.0	70.0	SRID=4326;POINT(-121.43296 35.22916)	1	large	883297.2251529987	288.5447215799713	291.6666666666667	0.0	2.3000000000000114	-1	1002003	1001
211327410	1614570199	70	0	35.23116	-121.43452	7.4	328.3	326.0	69.0	69.0	SRID=4326;POINT(-121.43452 35.23116)	1	large	883297.2251529987	284.4946797510258	287.5	0.0	2.3000000000000114	-1	1001991	1001
211327410	1614570260	70	0	35.23292	-121.43587	7.5	328.2	326.0	61.0	61.0	SRID=4326;POINT(-121.43587 35.23292)	1	large	883297.2251529987	249.15266492874233	257.5555555555556	0.10000000000002274	2.1999999999999886	-1	1001992	1001
211327410	1614570330	70	0	35.23501	-121.43746	7.5	327.5	326.0	70.0	70.0	SRID=4326;POINT(-121.43746 35.23501)	1	large	883297.2251529987	295.1816763924513	295.55555555555554	0.6999999999999886	1.5	-1	1001993	1001
211327410	1614570399	70	0	35.23705	-121.43898	7.5	329.0	326.0	69.0	69.0	SRID=4326;POINT(-121.43898 35.23705)	1	large	883297.2251529987	286.46675985907945	291.3333333333333	1.5	3.0	-1	1001994	1001
211327410	1614570468	70	0	35.23914	-121.44055	7.5	327.5	326.0	69.0	69.0	SRID=4326;POINT(-121.44055 35.23914)	1	large	883297.2251529987	294.141419925897	291.3333333333333	1.5	1.5	-1	1001995	1001
211327410	1614570530	70	0	35.24097	-121.4419	7.5	329.0	326.0	62.0	62.0	SRID=4326;POINT(-121.4419 35.24097)	1	large	883297.2251529987	256.28311141216403	261.77777777777777	1.5	3.0	-1	1001996	1001
211327410	1614570599	70	0	35.243	-121.44345	7.4	328.3	326.0	69.0	69.0	SRID=4326;POINT(-121.44345 35.243)	1	large	883297.2251529987	286.994137157767	287.5	0.6999999999999886	2.3000000000000114	-1	1001997	1001
211327410	1614570670	70	0	35.24507	-121.44504	7.4	328.3	326.0	71.0	71.0	SRID=4326;POINT(-121.44504 35.24507)	1	large	883297.2251529987	293.14174426762526	295.8333333333333	0.0	2.3000000000000114	-1	1001998	1001
211327410	1614570740	70	0	35.24712	-121.44663	7.4	326.7	327.0	70.0	70.0	SRID=4326;POINT(-121.44663 35.24712)	1	large	883297.2251529987	291.1152028947622	291.6666666666667	1.6000000000000227	0.30000000000001137	-1	1001999	1001
211327410	1614570808	70	0	35.2491	-121.44812	7.4	327.7	327.0	68.0	68.0	SRID=4326;POINT(-121.44812 35.2491)	1	large	883297.2251529987	278.78697400076265	283.3333333333333	1.0	0.6999999999999886	-1	1002000	1001
211327410	1614570879	70	0	35.25119	-121.44969	7.4	328.5	327.0	71.0	71.0	SRID=4326;POINT(-121.44969 35.25119)	1	large	883297.2251529987	294.129868364777	295.8333333333333	0.8000000000000114	1.5	-1	1002001	1001
211327410	1614570949	70	0	35.25325	-121.45123	7.5	329.2	327.0	70.0	70.0	SRID=4326;POINT(-121.45123 35.25325)	1	large	883297.2251529987	289.5217894372848	295.55555555555554	0.6999999999999886	2.1999999999999886	-1	1002002	1001
211327410	1614571020	70	0	35.25536	-121.4528	7.5	329.2	327.0	71.0	71.0	SRID=4326;POINT(-121.4528 35.25536)	1	large	883297.2251529987	296.16858627662964	299.77777777777777	0.0	2.1999999999999886	-1	1001976	1001
211327410	1614571090	70	0	35.25741	-121.45431	7.5	327.7	327.0	70.0	70.0	SRID=4326;POINT(-121.45431 35.25741)	1	large	883297.2251529987	286.9615389123145	295.55555555555554	1.5	0.6999999999999886	-1	1001975	1001
211327410	1614571158	70	0	35.25947	-121.45582	7.5	329.5	328.0	68.0	68.0	SRID=4326;POINT(-121.45582 35.25947)	1	large	883297.2251529987	287.985824092096	287.1111111111111	1.8000000000000114	1.5	-1	1001974	1001
211327410	1614571200	70	0	35.26075	-121.45675	7.5	329.5	328.0	42.0	42.0	SRID=4326;POINT(-121.45675 35.26075)	1	large	883297.2251529987	178.52519873460878	177.33333333333334	0.0	1.5	-1	1001973	1001
211327410	1614571270	70	0	35.2628	-121.45822	7.6	328.5	327.0	70.0	70.0	SRID=4326;POINT(-121.45822 35.2628)	1	large	883297.2251529987	284.9439276657471	299.4444444444444	1.0	1.5	-1	1001948	1001
211327410	1614571339	70	0	35.2649	-121.45979	7.5	327.5	326.0	69.0	69.0	SRID=4326;POINT(-121.45979 35.2649)	1	large	883297.2251529987	295.13745102548796	291.3333333333333	1.0	1.5	-1	1001949	1001
211327410	1614571409	70	0	35.26695	-121.46135	7.6	327.5	326.0	70.0	70.0	SRID=4326;POINT(-121.46135 35.26695)	1	large	883297.2251529987	289.5239226927328	299.4444444444444	0.0	1.5	-1	1001950	1001
211327410	1614571479	70	0	35.26901	-121.46297	7.5	328.5	327.0	70.0	70.0	SRID=4326;POINT(-121.46297 35.26901)	1	large	883297.2251529987	293.6922709939536	295.55555555555554	1.0	1.5	-1	1001951	1001
211327410	1614571550	70	0	35.27115	-121.4646	7.5	328.7	328.0	71.0	71.0	SRID=4326;POINT(-121.4646 35.27115)	1	large	883297.2251529987	302.3092465457466	299.77777777777777	0.19999999999998863	0.6999999999999886	-1	1001952	1001
211327410	1614571619	70	0	35.2732	-121.4661	7.5	328.5	327.0	69.0	69.0	SRID=4326;POINT(-121.4661 35.2732)	1	large	883297.2251529987	286.4404065106732	291.3333333333333	0.19999999999998863	1.5	-1	1001953	1001
211327410	1614571690	70	0	35.27531	-121.46767	7.5	328.5	327.0	71.0	71.0	SRID=4326;POINT(-121.46767 35.27531)	1	large	883297.2251529987	296.14960079499843	299.77777777777777	0.0	1.5	-1	1001954	1001
211327410	1614571759	70	0	35.27736	-121.46916	7.5	329.2	327.0	69.0	69.0	SRID=4326;POINT(-121.46916 35.27736)	1	large	883297.2251529987	285.93240008321084	291.3333333333333	0.6999999999999886	2.1999999999999886	-1	1001955	1001
211327410	1614571829	70	0	35.27943	-121.47073	7.6	327.7	327.0	70.0	70.0	SRID=4326;POINT(-121.47073 35.27943)	1	large	883297.2251529987	292.06526700715716	299.4444444444444	1.5	0.6999999999999886	-1	1001956	1001
211327410	1614571899	70	0	35.28159	-121.47239	7.6	329.5	328.0	70.0	70.0	SRID=4326;POINT(-121.47239 35.28159)	1	large	883297.2251529987	305.89495649328603	299.4444444444444	1.8000000000000114	1.5	-1	1001957	1001
211327410	1614571969	70	0	35.2837	-121.47389	7.6	329.5	328.0	70.0	70.0	SRID=4326;POINT(-121.47389 35.2837)	1	large	883297.2251529987	292.618697797772	299.4444444444444	0.0	1.5	-1	1001958	1001
211327410	1614572039	70	0	35.28584	-121.47544	7.6	329.5	328.0	70.0	70.0	SRID=4326;POINT(-121.47544 35.28584)	1	large	883297.2251529987	298.20575145901273	299.4444444444444	0.0	1.5	-1	1001959	1001
211327410	1614572100	70	0	35.28772	-121.47681	7.7	329.4	328.0	61.0	61.0	SRID=4326;POINT(-121.47681 35.28772)	1	large	883297.2251529987	262.3917020647735	264.33333333333337	0.10000000000002274	1.3999999999999773	-1	1001960	1001
211327410	1614572170	70	0	35.28985	-121.47831	7.7	328.7	328.0	70.0	70.0	SRID=4326;POINT(-121.47831 35.28985)	1	large	883297.2251529987	294.68601846176557	303.3333333333333	0.6999999999999886	0.6999999999999886	-1	1001961	1001
211327410	1614572239	70	0	35.29199	-121.47981	7.7	330.2	328.0	69.0	69.0	SRID=4326;POINT(-121.47981 35.29199)	1	large	883297.2251529987	295.7223533424024	299.0	1.5	2.1999999999999886	-1	1001962	1001
211327410	1614572309	70	0	35.29416	-121.4813	7.7	331.2	329.0	70.0	70.0	SRID=4326;POINT(-121.4813 35.29416)	1	large	883297.2251529987	298.35915593763485	303.3333333333333	1.0	2.1999999999999886	-1	1001963	1001
211327410	1614572380	70	0	35.29636	-121.48278	7.6	330.2	328.0	71.0	71.0	SRID=4326;POINT(-121.48278 35.29636)	1	large	883297.2251529987	301.0190168845125	303.7222222222222	1.0	2.1999999999999886	-1	1001964	1001
211327410	1614572450	70	0	35.29852	-121.48424	7.6	331.0	328.0	70.0	70.0	SRID=4326;POINT(-121.48424 35.29852)	1	large	883297.2251529987	295.8725202987934	299.4444444444444	0.8000000000000114	3.0	-1	1001965	1001
211327410	1614572519	70	0	35.30065	-121.48569	7.6	330.7	327.0	69.0	69.0	SRID=4326;POINT(-121.48569 35.30065)	1	large	883297.2251529987	292.2520825055712	295.16666666666663	0.30000000000001137	3.6999999999999886	-1	1001966	1001
211327410	1614572590	70	0	35.30284	-121.48718	7.6	331.7	328.0	71.0	71.0	SRID=4326;POINT(-121.48718 35.30284)	1	large	883297.2251529987	300.4422810891654	303.7222222222222	1.0	3.6999999999999886	-1	1001967	1001
211327410	1614572660	70	0	35.30494	-121.48864	7.5	331.0	328.0	70.0	70.0	SRID=4326;POINT(-121.48864 35.30494)	1	large	883297.2251529987	289.6002341701415	295.55555555555554	0.6999999999999886	3.0	-1	1001968	1001
211327410	1614572730	70	0	35.30708	-121.4901	7.6	331.0	328.0	70.0	70.0	SRID=4326;POINT(-121.4901 35.30708)	1	large	883297.2251529987	293.7718045122245	299.4444444444444	0.0	3.0	-1	1001969	1001
211327410	1614572800	70	0	35.30923	-121.49156	7.6	331.0	328.0	70.0	70.0	SRID=4326;POINT(-121.49156 35.30923)	1	large	883297.2251529987	294.8163221143123	299.4444444444444	0.0	3.0	-1	1001970	1001
211327410	1614572870	70	0	35.31139	-121.49299	7.6	331.7	328.0	70.0	70.0	SRID=4326;POINT(-121.49299 35.31139)	1	large	883297.2251529987	294.4453889470937	299.4444444444444	0.6999999999999886	3.6999999999999886	-1	1001971	1001
211327410	1614572939	70	0	35.31353	-121.49442	7.6	331.0	328.0	69.0	69.0	SRID=4326;POINT(-121.49442 35.31353)	1	large	883297.2251529987	292.3398014077279	295.16666666666663	0.6999999999999886	3.0	-1	1001972	1001
211327410	1614573009	70	0	35.31571	-121.49587	7.6	331.7	328.0	70.0	70.0	SRID=4326;POINT(-121.49587 35.31571)	1	large	883297.2251529987	297.48547582750103	299.4444444444444	0.6999999999999886	3.6999999999999886	-1	1002004	1001
211327410	1614573079	70	0	35.31789	-121.49731	7.6	331.7	328.0	70.0	70.0	SRID=4326;POINT(-121.49731 35.31789)	1	large	883297.2251529987	297.01493082673994	299.4444444444444	0.0	3.6999999999999886	-1	1002123	1001
211327410	1614573150	70	0	35.3201	-121.49874	7.6	332.5	328.0	71.0	71.0	SRID=4326;POINT(-121.49874 35.3201)	1	large	883297.2251529987	299.7176027977333	303.7222222222222	0.8000000000000114	4.5	-1	1002240	1001
211327410	1614573220	70	0	35.32226	-121.50012	7.5	331.8	328.0	70.0	70.0	SRID=4326;POINT(-121.50012 35.32226)	1	large	883297.2251529987	292.1271471615236	295.55555555555554	0.6999999999999886	3.8000000000000114	-1	1002124	1001
211327410	1614573290	70	0	35.32438	-121.50149	7.5	332.5	328.0	70.0	70.0	SRID=4326;POINT(-121.50149 35.32438)	1	large	883297.2251529987	287.4275655249564	295.55555555555554	0.6999999999999886	4.5	-1	1002272	1001
211327410	1614573360	70	0	35.32647	-121.50283	7.5	332.5	328.0	70.0	70.0	SRID=4326;POINT(-121.50283 35.32647)	1	large	883297.2251529987	282.8724217186872	295.55555555555554	0.0	4.5	-1	1002273	1001
211327410	1614573429	70	0	35.3287	-121.50429	7.6	332.7	329.0	69.0	69.0	SRID=4326;POINT(-121.50429 35.3287)	1	large	883297.2251529987	303.2116107056348	295.16666666666663	0.19999999999998863	3.6999999999999886	-1	1002274	1001
211327410	1614573499	70	0	35.3309	-121.50565	7.6	334.2	329.0	70.0	70.0	SRID=4326;POINT(-121.50565 35.3309)	1	large	883297.2251529987	295.4823046968144	299.4444444444444	1.5	5.199999999999989	-1	1002275	1001
211327410	1614573560	70	0	35.33284	-121.5068	7.6	334.2	329.0	61.0	61.0	SRID=4326;POINT(-121.5068 35.33284)	1	large	883297.2251529987	258.4101990131635	260.94444444444446	0.0	5.199999999999989	-1	1002276	1001
211327410	1614573628	70	0	35.33502	-121.5081	7.6	334.0	328.0	68.0	68.0	SRID=4326;POINT(-121.5081 35.33502)	1	large	883297.2251529987	290.70963931292044	290.88888888888886	0.19999999999998863	6.0	-1	1002277	1001
211327410	1614573701	70	0	35.33729	-121.5095	7.6	332.2	327.0	73.0	73.0	SRID=4326;POINT(-121.5095 35.33729)	1	large	883297.2251529987	304.734334518796	312.2777777777777	1.8000000000000114	5.199999999999989	-1	1002278	1001
211327410	1614573768	70	0	35.3394	-121.51084	7.6	333.2	328.0	67.0	67.0	SRID=4326;POINT(-121.51084 35.3394)	1	large	883297.2251529987	284.9866632161051	286.61111111111103	1.0	5.199999999999989	-1	1002279	1001
211327410	1614573839	70	0	35.34159	-121.51219	7.5	333.3	328.0	71.0	71.0	SRID=4326;POINT(-121.51219 35.34159)	1	large	883297.2251529987	293.96251558579036	299.77777777777777	0.10000000000002274	5.300000000000011	-1	1002280	1001
211327410	1614573910	70	0	35.34381	-121.51355	7.4	334.1	328.0	71.0	71.0	SRID=4326;POINT(-121.51355 35.34381)	1	large	883297.2251529987	297.6128684173257	295.8333333333333	0.8000000000000114	6.100000000000023	-1	1002281	1001
211327410	1614573979	70	0	35.34596	-121.51484	7.4	334.1	328.0	69.0	69.0	SRID=4326;POINT(-121.51484 35.34596)	1	large	883297.2251529987	287.042874254653	287.5	0.0	6.100000000000023	-1	1002282	1001
211327410	1614574048	70	0	35.3481	-121.51613	7.5	333.9	327.0	69.0	69.0	SRID=4326;POINT(-121.51613 35.3481)	1	large	883297.2251529987	285.96673535998445	291.3333333333333	0.20000000000004547	6.899999999999977	-1	1002283	1001
211327410	1614574109	70	0	35.34998	-121.51728	7.4	333.1	327.0	61.0	61.0	SRID=4326;POINT(-121.51728 35.34998)	1	large	883297.2251529987	251.95343939221488	254.16666666666669	0.7999999999999545	6.100000000000023	-1	1002285	1001
211327410	1614574180	70	0	35.35214	-121.51864	7.5	333.6	326.0	71.0	71.0	SRID=4326;POINT(-121.51864 35.35214)	1	large	883297.2251529987	291.1999244466142	299.77777777777777	0.5	7.600000000000023	-1	1002298	1001
211327410	1614574250	70	0	35.3543	-121.52004	7.5	331.9	325.0	70.0	70.0	SRID=4326;POINT(-121.52004 35.3543)	1	large	883297.2251529987	293.0191025068243	295.55555555555554	1.7000000000000455	6.899999999999977	-1	1002286	1001
211327410	1614574319	70	0	35.35638	-121.52143	7.4	331.1	325.0	69.0	69.0	SRID=4326;POINT(-121.52143 35.35638)	1	large	883297.2251529987	284.1146986488836	287.5	0.7999999999999545	6.100000000000023	-1	1002287	1001
211327410	1614574389	70	0	35.35847	-121.52286	7.4	331.1	325.0	70.0	70.0	SRID=4326;POINT(-121.52286 35.35847)	1	large	883297.2251529987	287.0637069097509	291.6666666666667	0.0	6.100000000000023	-1	1002288	1001
211327410	1614574460	70	0	35.36057	-121.52427	7.4	332.1	326.0	71.0	71.0	SRID=4326;POINT(-121.52427 35.36057)	1	large	883297.2251529987	287.15658042232815	295.8333333333333	1.0	6.100000000000023	-1	1002289	1001
211327410	1614574529	70	0	35.36272	-121.52566	7.4	332.1	326.0	69.0	69.0	SRID=4326;POINT(-121.52566 35.36272)	1	large	883297.2251529987	291.49440485906166	287.5	0.0	6.100000000000023	-1	1002290	1001
211327410	1614574599	70	0	35.36482	-121.52701	7.4	331.1	325.0	70.0	70.0	SRID=4326;POINT(-121.52701 35.36482)	1	large	883297.2251529987	284.3621801824402	291.6666666666667	1.0	6.100000000000023	-1	1002291	1001
211327410	1614574670	70	0	35.36697	-121.52841	7.5	331.9	325.0	71.0	71.0	SRID=4326;POINT(-121.52841 35.36697)	1	large	883297.2251529987	291.95181481386817	299.77777777777777	0.7999999999999545	6.899999999999977	-1	1002292	1001
211327410	1614574739	70	0	35.36906	-121.5298	7.5	330.9	324.0	69.0	69.0	SRID=4326;POINT(-121.5298 35.36906)	1	large	883297.2251529987	285.15648441823595	291.3333333333333	1.0	6.899999999999977	-1	1002293	1001
211327410	1614574799	70	0	35.37088	-121.53105	7.4	330.1	324.0	60.0	60.0	SRID=4326;POINT(-121.53105 35.37088)	1	large	883297.2251529987	250.1976672748652	250.0	0.7999999999999545	6.100000000000023	-1	1002294	1001
211327410	1614574869	70	0	35.37294	-121.53247	7.4	330.4	325.0	70.0	70.0	SRID=4326;POINT(-121.53247 35.37294)	1	large	883297.2251529987	283.43805576286337	291.6666666666667	0.2999999999999545	5.399999999999977	-1	1002295	1001
211327410	1614574939	70	0	35.37506	-121.53391	7.4	330.4	325.0	70.0	70.0	SRID=4326;POINT(-121.53391 35.37506)	1	large	883297.2251529987	290.6670286600283	291.6666666666667	0.0	5.399999999999977	-1	1002296	1001
211327410	1614575009	70	0	35.37719	-121.53532	7.4	332.1	326.0	70.0	70.0	SRID=4326;POINT(-121.53532 35.37719)	1	large	883297.2251529987	290.29829051254495	291.6666666666667	1.7000000000000455	6.100000000000023	-1	1002297	1001
211327410	1614575079	70	0	35.37933	-121.53671	7.5	331.9	325.0	70.0	70.0	SRID=4326;POINT(-121.53671 35.37933)	1	large	883297.2251529987	290.42362701464236	295.55555555555554	0.20000000000004547	6.899999999999977	-1	1002271	1001
211327410	1614575150	70	0	35.38149	-121.53814	7.5	331.0	325.0	71.0	71.0	SRID=4326;POINT(-121.53814 35.38149)	1	large	883297.2251529987	294.3902121137454	299.77777777777777	0.8999999999999773	6.0	-1	1002270	1001
211327410	1614575219	70	0	35.38357	-121.53954	7.4	331.1	325.0	69.0	69.0	SRID=4326;POINT(-121.53954 35.38357)	1	large	883297.2251529987	284.56609434210606	287.5	0.10000000000002274	6.100000000000023	-1	1002269	1001
211327410	1614575289	70	0	35.38571	-121.54094	7.4	332.0	325.0	70.0	70.0	SRID=4326;POINT(-121.54094 35.38571)	1	large	883297.2251529987	290.88090390986486	291.6666666666667	0.8999999999999773	7.0	-1	1002268	1001
211327410	1614575359	70	0	35.38782	-121.54233	7.4	332.8	325.0	70.0	70.0	SRID=4326;POINT(-121.54233 35.38782)	1	large	883297.2251529987	287.24876680455293	291.6666666666667	0.8000000000000114	7.800000000000011	-1	1002243	1001
211327410	1614575429	70	0	35.38991	-121.54376	7.4	331.1	325.0	70.0	70.0	SRID=4326;POINT(-121.54376 35.38991)	1	large	883297.2251529987	287.038238547123	291.6666666666667	1.6999999999999886	6.100000000000023	-1	1002244	1001
211327410	1614575499	70	0	35.392	-121.5452	7.4	331.1	325.0	70.0	70.0	SRID=4326;POINT(-121.5452 35.392)	1	large	883297.2251529987	287.51738072555423	291.6666666666667	0.0	6.100000000000023	-1	1002245	1001
211327410	1614575570	70	0	35.39412	-121.54665	7.4	331.1	325.0	71.0	71.0	SRID=4326;POINT(-121.54665 35.39412)	1	large	883297.2251529987	291.1297212877012	295.8333333333333	0.0	6.100000000000023	-1	1002246	1001
211327410	1614575640	70	0	35.3962	-121.54803	7.5	331.9	325.0	70.0	70.0	SRID=4326;POINT(-121.54803 35.3962)	1	large	883297.2251529987	283.61433297475935	295.55555555555554	0.7999999999999545	6.899999999999977	-1	1002247	1001
211327410	1614575709	70	0	35.39832	-121.54942	7.4	331.1	325.0	69.0	69.0	SRID=4326;POINT(-121.54942 35.39832)	1	large	883297.2251529987	288.29584103730247	287.5	0.7999999999999545	6.100000000000023	-1	1002248	1001
211327410	1614575770	70	0	35.40012	-121.55063	7.4	330.6	326.0	61.0	61.0	SRID=4326;POINT(-121.55063 35.40012)	1	large	883297.2251529987	246.17501116365818	254.16666666666669	0.5	4.600000000000023	-1	1002249	1001
211327410	1614575839	70	0	35.40225	-121.55197	7.4	332.8	329.0	69.0	69.0	SRID=4326;POINT(-121.55197 35.40225)	1	large	883297.2251529987	287.07013707178737	287.5	2.1999999999999886	3.8000000000000114	-1	1002250	1001
211327410	1614575909	70	0	35.40443	-121.55318	7.5	335.3	330.0	70.0	70.0	SRID=4326;POINT(-121.55318 35.40443)	1	large	883297.2251529987	286.900590811547	295.55555555555554	2.5	5.300000000000011	-1	1002251	1001
211327410	1614575979	70	0	35.4067	-121.55434	7.5	337.6	330.0	70.0	70.0	SRID=4326;POINT(-121.55434 35.4067)	1	large	883297.2251529987	294.822520233303	295.55555555555554	2.3000000000000114	7.600000000000023	-1	1002252	1001
211327410	1614576050	70	0	35.40893	-121.55548	7.4	336.8	329.0	71.0	71.0	SRID=4326;POINT(-121.55548 35.40893)	1	large	883297.2251529987	289.6429833013306	295.8333333333333	0.8000000000000114	7.800000000000011	-1	1002253	1001
211327410	1614576119	70	0	35.4111	-121.55664	7.5	335.9	329.0	69.0	69.0	SRID=4326;POINT(-121.55664 35.4111)	1	large	883297.2251529987	283.8048102382827	291.3333333333333	0.9000000000000341	6.899999999999977	-1	1002254	1001
211327410	1614576190	70	0	35.41336	-121.55787	7.5	335.9	329.0	71.0	71.0	SRID=4326;POINT(-121.55787 35.41336)	1	large	883297.2251529987	296.44161165296515	299.77777777777777	0.0	6.899999999999977	-1	1002255	1001
211327410	1614576259	70	0	35.4155	-121.55901	7.5	335.9	329.0	69.0	69.0	SRID=4326;POINT(-121.55901 35.4155)	1	large	883297.2251529987	279.72334829336546	291.3333333333333	0.0	6.899999999999977	-1	1002256	1001
211327410	1614576330	70	0	35.41774	-121.5602	7.4	337.0	330.0	71.0	71.0	SRID=4326;POINT(-121.5602 35.41774)	1	large	883297.2251529987	292.66526143084036	295.8333333333333	1.1000000000000227	7.0	-1	1002257	1001
211327410	1614576400	70	0	35.41995	-121.56136	7.5	336.9	330.0	70.0	70.0	SRID=4326;POINT(-121.56136 35.41995)	1	large	883297.2251529987	288.19720984158	295.55555555555554	0.10000000000002274	6.899999999999977	-1	1002258	1001
211327410	1614576470	70	0	35.42217	-121.56251	7.5	336.9	330.0	70.0	70.0	SRID=4326;POINT(-121.56251 35.42217)	1	large	883297.2251529987	288.91301420423196	295.55555555555554	0.0	6.899999999999977	-1	1002259	1001
211327410	1614576538	70	0	35.42432	-121.56364	7.5	336.9	330.0	68.0	68.0	SRID=4326;POINT(-121.56364 35.42432)	1	large	883297.2251529987	280.42848918769073	287.1111111111111	0.0	6.899999999999977	-1	1002260	1001
211327410	1614576600	70	0	35.42629	-121.56467	7.5	336.9	330.0	62.0	62.0	SRID=4326;POINT(-121.56467 35.42629)	1	large	883297.2251529987	256.741167542696	261.77777777777777	0.0	6.899999999999977	-1	1002261	1001
211327410	1614576671	70	0	35.42852	-121.56579	7.5	337.6	330.0	71.0	71.0	SRID=4326;POINT(-121.56579 35.42852)	1	large	883297.2251529987	288.8819245158522	299.77777777777777	0.7000000000000455	7.600000000000023	-1	1002262	1001
211327410	1614576739	70	0	35.43071	-121.56692	7.4	337.0	330.0	68.0	68.0	SRID=4326;POINT(-121.56692 35.43071)	1	large	883297.2251529987	284.8341129537899	283.3333333333333	0.6000000000000227	7.0	-1	1002263	1001
211327410	1614576810	70	0	35.43292	-121.56807	7.4	337.0	330.0	71.0	71.0	SRID=4326;POINT(-121.56807 35.43292)	1	large	883297.2251529987	287.80487870989174	295.8333333333333	0.0	7.0	-1	1002264	1001
211327410	1614576880	70	0	35.4352	-121.56926	7.4	336.8	329.0	70.0	70.0	SRID=4326;POINT(-121.56926 35.4352)	1	large	883297.2251529987	297.05722079005847	291.6666666666667	0.19999999999998863	7.800000000000011	-1	1002265	1001
211327410	1614576948	70	0	35.43734	-121.57039	7.5	335.9	329.0	68.0	68.0	SRID=4326;POINT(-121.57039 35.43734)	1	large	883297.2251529987	279.3217043523076	287.1111111111111	0.9000000000000341	6.899999999999977	-1	1002266	1001
211327410	1614577019	70	0	35.43953	-121.57158	7.4	336.0	329.0	71.0	71.0	SRID=4326;POINT(-121.57158 35.43953)	1	large	883297.2251529987	287.1695713993109	295.8333333333333	0.10000000000002274	7.0	-1	1002267	1001
211327410	1614577090	70	0	35.44174	-121.57277	7.3	336.1	329.0	71.0	71.0	SRID=4326;POINT(-121.57277 35.44174)	1	large	883297.2251529987	289.35958160175306	291.88888888888886	0.10000000000002274	7.100000000000023	-1	1002284	1001
211327410	1614577159	70	0	35.44387	-121.57395	7.3	336.1	329.0	69.0	69.0	SRID=4326;POINT(-121.57395 35.44387)	1	large	883297.2251529987	280.20736197991675	283.66666666666663	0.0	7.100000000000023	-1	1002300	1001
211327410	1614577228	70	0	35.44603	-121.57512	7.3	336.1	329.0	69.0	69.0	SRID=4326;POINT(-121.57512 35.44603)	1	large	883297.2251529987	283.085083694583	283.66666666666663	0.0	7.100000000000023	-1	1002343	1001
211327410	1614577299	70	0	35.44819	-121.57634	7.3	335.4	326.0	71.0	71.0	SRID=4326;POINT(-121.57634 35.44819)	1	large	883297.2251529987	285.1056302184739	291.88888888888886	0.7000000000000455	9.399999999999977	-1	1002301	1001
211327410	1614577369	70	0	35.45027	-121.5777	7.2	331.3	325.0	70.0	70.0	SRID=4326;POINT(-121.5777 35.45027)	1	large	883297.2251529987	282.642847026887	283.8888888888889	4.099999999999966	6.300000000000011	-1	1002331	1001
211327410	1614577439	70	0	35.45229	-121.57914	7.2	328.9	325.0	70.0	70.0	SRID=4326;POINT(-121.57914 35.45229)	1	large	883297.2251529987	280.1921350918758	283.8888888888889	2.400000000000034	3.8999999999999773	-1	1002332	1001
211327410	1614577500	70	0	35.45403	-121.5804	7.2	328.9	325.0	61.0	61.0	SRID=4326;POINT(-121.5804 35.45403)	1	large	883297.2251529987	242.3262852947207	247.3888888888889	0.0	3.8999999999999773	-1	1002333	1001
211327410	1614577570	70	0	35.45605	-121.58185	7.2	329.9	326.0	70.0	70.0	SRID=4326;POINT(-121.58185 35.45605)	1	large	883297.2251529987	280.68416822885854	283.8888888888889	1.0	3.8999999999999773	-1	1002334	1001
211327410	1614577638	70	0	35.45803	-121.58327	7.3	329.9	326.0	68.0	68.0	SRID=4326;POINT(-121.58327 35.45803)	1	large	883297.2251529987	275.06050757650627	279.55555555555554	0.0	3.8999999999999773	-1	1002335	1001
211327410	1614577709	70	0	35.4601	-121.58475	7.3	329.1	326.0	71.0	71.0	SRID=4326;POINT(-121.58475 35.4601)	1	large	883297.2251529987	287.3362371126076	291.88888888888886	0.7999999999999545	3.1000000000000227	-1	1002336	1001
211327410	1614577779	70	0	35.46214	-121.58623	7.3	329.1	326.0	70.0	70.0	SRID=4326;POINT(-121.58623 35.46214)	1	large	883297.2251529987	284.2376180971858	287.77777777777777	0.0	3.1000000000000227	-1	1002337	1001
211327410	1614577849	70	0	35.46419	-121.58774	7.4	329.0	326.0	70.0	70.0	SRID=4326;POINT(-121.58774 35.46419)	1	large	883297.2251529987	286.7735340901728	291.6666666666667	0.10000000000002274	3.0	-1	1002338	1001
211327410	1614577920	70	0	35.46623	-121.58925	7.4	328.8	325.0	71.0	71.0	SRID=4326;POINT(-121.58925 35.46623)	1	large	883297.2251529987	285.74611413914465	295.8333333333333	0.19999999999998863	3.8000000000000114	-1	1002339	1001
211327410	1614577990	70	0	35.46827	-121.59079	7.4	328.0	325.0	70.0	70.0	SRID=4326;POINT(-121.59079 35.46827)	1	large	883297.2251529987	287.27842659781993	291.6666666666667	0.8000000000000114	3.0	-1	1002340	1001
211327410	1614578058	70	0	35.47026	-121.59233	7.3	327.9	324.0	68.0	68.0	SRID=4326;POINT(-121.59233 35.47026)	1	large	883297.2251529987	282.1969367215621	279.55555555555554	0.10000000000002274	3.8999999999999773	-1	1002341	1001
211327410	1614578119	70	0	35.472	-121.59371	7.3	326.3	324.0	61.0	61.0	SRID=4326;POINT(-121.59371 35.472)	1	large	883297.2251529987	248.51353612999455	250.77777777777777	1.599999999999966	2.3000000000000114	-1	1002342	1001
211327410	1614578189	70	0	35.47397	-121.59532	7.3	325.5	324.0	70.0	70.0	SRID=4326;POINT(-121.59532 35.47397)	1	large	883297.2251529987	283.92663766586753	287.77777777777777	0.8000000000000114	1.5	-1	1002344	1001
211327410	1614578261	70	0	35.47592	-121.59697	7.3	324.7	324.0	72.0	72.0	SRID=4326;POINT(-121.59697 35.47592)	1	large	883297.2251529987	284.14836719253134	295.99999999999994	0.8000000000000114	0.6999999999999886	-1	1002357	1001
211327410	1614578329	70	0	35.47784	-121.59862	7.3	325.0	325.0	68.0	68.0	SRID=4326;POINT(-121.59862 35.47784)	1	large	883297.2251529987	281.19809379265536	279.55555555555554	0.30000000000001137	0.0	-1	1002345	1001
211327410	1614578398	70	0	35.47979	-121.60026	7.3	325.7	325.0	69.0	69.0	SRID=4326;POINT(-121.60026 35.47979)	1	large	883297.2251529987	283.5874650890579	283.66666666666663	0.6999999999999886	0.6999999999999886	-1	1002346	1001
211327410	1614578409	70	0	35.48009	-121.60051	7.3	325.7	325.0	11.0	11.0	SRID=4326;POINT(-121.60051 35.48009)	1	large	883297.2251529987	43.50086828313473	50.0	0.0	0.6999999999999886	-1	1002347	1001
211327410	1614578479	70	0	35.48201	-121.60211	7.3	325.7	325.0	70.0	70.0	SRID=4326;POINT(-121.60211 35.48201)	1	large	883297.2251529987	278.40437790701014	287.77777777777777	0.0	0.6999999999999886	-1	1002348	1001
211327410	1614578540	70	0	35.48373	-121.60356	7.2	326.0	326.0	61.0	61.0	SRID=4326;POINT(-121.60356 35.48373)	1	large	883297.2251529987	250.32575677844437	247.3888888888889	0.30000000000001137	0.0	-1	1002349	1001
211327410	1614578609	70	0	35.48565	-121.60511	7.2	327.5	326.0	69.0	69.0	SRID=4326;POINT(-121.60511 35.48565)	1	large	883297.2251529987	275.6705663501244	279.8333333333333	1.5	1.5	-1	1002350	1001
211327410	1614578681	70	0	35.48761	-121.60671	7.2	325.7	325.0	72.0	72.0	SRID=4326;POINT(-121.60671 35.48761)	1	large	883297.2251529987	282.371607240528	292.0	1.8000000000000114	0.6999999999999886	-1	1002351	1001
211327410	1614578750	70	0	35.48953	-121.6083	7.1	324.8	324.0	69.0	69.0	SRID=4326;POINT(-121.6083 35.48953)	1	large	883297.2251529987	277.84567805405237	275.99999999999994	0.8999999999999773	0.8000000000000114	-1	1002352	1001
211327410	1614578819	70	0	35.49136	-121.6099	7.1	324.0	324.0	69.0	69.0	SRID=4326;POINT(-121.6099 35.49136)	1	large	883297.2251529987	269.55210228443224	275.99999999999994	0.8000000000000114	0.0	-1	1002353	1001
211327410	1614578890	70	0	35.49327	-121.61163	7.1	323.1	324.0	71.0	71.0	SRID=4326;POINT(-121.61163 35.49327)	1	large	883297.2251529987	284.7967038926099	283.99999999999994	0.8999999999999773	0.8999999999999773	-1	1002354	1001
211327410	1614578960	70	0	35.49511	-121.61331	7.2	322.4	324.0	70.0	70.0	SRID=4326;POINT(-121.61331 35.49511)	1	large	883297.2251529987	275.1406809378705	283.8888888888889	0.7000000000000455	1.6000000000000227	-1	1002355	1001
211327410	1614579029	70	0	35.49694	-121.61496	7.1	323.3	325.0	69.0	69.0	SRID=4326;POINT(-121.61496 35.49694)	1	large	883297.2251529987	272.4246495247903	275.99999999999994	0.9000000000000341	1.6999999999999886	-1	1002356	1001
211327410	1614579099	70	0	35.49883	-121.61659	7.1	325.1	326.0	70.0	70.0	SRID=4326;POINT(-121.61659 35.49883)	1	large	883297.2251529987	277.1072976349989	279.99999999999994	1.8000000000000114	0.8999999999999773	-1	1002330	1001
211327410	1614579161	70	0	35.5005	-121.61803	7.1	325.1	326.0	62.0	62.0	SRID=4326;POINT(-121.61803 35.5005)	1	large	883297.2251529987	244.83473749799694	247.99999999999997	0.0	0.8999999999999773	-1	1002329	1001
211327410	1614579229	70	0	35.50236	-121.61964	7.1	325.0	325.0	68.0	68.0	SRID=4326;POINT(-121.61964 35.50236)	1	large	883297.2251529987	273.03694031941586	271.99999999999994	0.10000000000002274	0.0	-1	1002328	1001
211327410	1614579299	70	0	35.50423	-121.62124	7.1	325.0	325.0	70.0	70.0	SRID=4326;POINT(-121.62124 35.50423)	1	large	883297.2251529987	273.45089208390715	279.99999999999994	0.0	0.0	-1	1002327	1001
211327410	1614579370	70	0	35.50614	-121.62288	7.1	325.0	325.0	71.0	71.0	SRID=4326;POINT(-121.62288 35.50614)	1	large	883297.2251529987	279.6227744978989	283.99999999999994	0.0	0.0	-1	1002302	1001
211327410	1614579440	70	0	35.50802	-121.6245	7.1	325.0	325.0	70.0	70.0	SRID=4326;POINT(-121.6245 35.50802)	1	large	883297.2251529987	275.55331781173396	279.99999999999994	0.0	0.0	-1	1002303	1001
211327410	1614579510	70	0	35.50989	-121.62612	7.0	325.0	325.0	70.0	70.0	SRID=4326;POINT(-121.62612 35.50989)	1	large	883297.2251529987	274.5726556245066	276.11111111111114	0.0	0.0	-1	1002304	1001
211327410	1614579580	70	0	35.51174	-121.62775	7.0	324.1	325.0	70.0	70.0	SRID=4326;POINT(-121.62775 35.51174)	1	large	883297.2251529987	273.1901302076611	276.11111111111114	0.8999999999999773	0.8999999999999773	-1	1002305	1001
211327410	1614579650	70	0	35.51358	-121.62941	7.0	324.0	324.0	70.0	70.0	SRID=4326;POINT(-121.62941 35.51358)	1	large	883297.2251529987	273.9510979374398	276.11111111111114	0.10000000000002274	0.0	-1	1002306	1001
211327410	1614579719	70	0	35.51539	-121.63105	7.0	322.3	324.0	69.0	69.0	SRID=4326;POINT(-121.63105 35.51539)	1	large	883297.2251529987	269.8938314387471	272.16666666666663	1.6999999999999886	1.6999999999999886	-1	1002307	1001
211327410	1614579780	70	0	35.51701	-121.63247	7.0	325.0	325.0	61.0	61.0	SRID=4326;POINT(-121.63247 35.51701)	1	large	883297.2251529987	238.8004305901042	240.61111111111114	2.6999999999999886	0.0	-1	1002308	1001
211327410	1614579851	70	0	35.51888	-121.63405	7.0	325.6	324.0	71.0	71.0	SRID=4326;POINT(-121.63405 35.51888)	1	large	883297.2251529987	272.31675782874044	280.05555555555554	0.6000000000000227	1.6000000000000227	-1	1002309	1001
211327410	1614579919	70	0	35.52073	-121.63567	7.1	324.0	324.0	68.0	68.0	SRID=4326;POINT(-121.63567 35.52073)	1	large	883297.2251529987	272.6086208863739	271.99999999999994	1.6000000000000227	0.0	-1	1002310	1001
211327410	1614579990	70	0	35.52259	-121.63733	7.1	324.1	325.0	71.0	71.0	SRID=4326;POINT(-121.63733 35.52259)	1	large	883297.2251529987	275.87278149885975	283.99999999999994	0.10000000000002274	0.8999999999999773	-1	1002311	1001
211327410	1614580061	70	0	35.52448	-121.63898	7.1	325.1	326.0	71.0	71.0	SRID=4326;POINT(-121.63898 35.52448)	1	large	883297.2251529987	278.21227262074467	283.99999999999994	1.0	0.8999999999999773	-1	1002312	1001
211327410	1614580129	70	0	35.52639	-121.64054	7.1	326.8	326.0	68.0	68.0	SRID=4326;POINT(-121.64054 35.52639)	1	large	883297.2251529987	275.1730714086819	271.99999999999994	1.6999999999999886	0.8000000000000114	-1	1002313	1001
211327410	1614580200	70	0	35.52833	-121.64207	7.1	327.6	326.0	71.0	71.0	SRID=4326;POINT(-121.64207 35.52833)	1	large	883297.2251529987	276.5645282584028	283.99999999999994	0.8000000000000114	1.6000000000000227	-1	1002314	1001
211327410	1614580270	70	0	35.53025	-121.6436	7.1	325.8	325.0	70.0	70.0	SRID=4326;POINT(-121.6436 35.53025)	1	large	883297.2251529987	274.5516533334401	279.99999999999994	1.8000000000000114	0.8000000000000114	-1	1002315	1001
211327410	1614580340	70	0	35.53218	-121.64519	7.1	325.8	325.0	70.0	70.0	SRID=4326;POINT(-121.64519 35.53218)	1	large	883297.2251529987	278.79386742935407	279.99999999999994	0.0	0.8000000000000114	-1	1002316	1001
211327410	1614580409	70	0	35.53406	-121.64673	7.0	325.8	325.0	69.0	69.0	SRID=4326;POINT(-121.64673 35.53406)	1	large	883297.2251529987	271.0883634273052	272.16666666666663	0.0	0.8000000000000114	-1	1002317	1001
211327410	1614580479	70	0	35.53594	-121.64826	7.1	325.8	325.0	70.0	70.0	SRID=4326;POINT(-121.64826 35.53594)	1	large	883297.2251529987	270.54279680869877	279.99999999999994	0.0	0.8000000000000114	-1	1002318	1001
211327410	1614580540	70	0	35.5376	-121.64962	7.1	326.6	325.0	61.0	61.0	SRID=4326;POINT(-121.64962 35.5376)	1	large	883297.2251529987	239.37359474335454	244.0	0.8000000000000114	1.6000000000000227	-1	1002319	1001
211327410	1614580610	70	0	35.5395	-121.65121	7.1	325.6	324.0	70.0	70.0	SRID=4326;POINT(-121.65121 35.5395)	1	large	883297.2251529987	275.8119303980563	279.99999999999994	1.0	1.6000000000000227	-1	1002320	1001
211327410	1614580679	70	0	35.54137	-121.65278	7.1	324.8	324.0	69.0	69.0	SRID=4326;POINT(-121.65278 35.54137)	1	large	883297.2251529987	271.73760852156886	275.99999999999994	0.8000000000000114	0.8000000000000114	-1	1002321	1001
211327410	1614580750	70	0	35.5433	-121.65441	7.1	324.8	324.0	71.0	71.0	SRID=4326;POINT(-121.65441 35.5433)	1	large	883297.2251529987	280.98881715177345	283.99999999999994	0.0	0.8000000000000114	-1	1002322	1001
211327410	1614580820	70	0	35.54519	-121.65602	7.1	325.8	325.0	70.0	70.0	SRID=4326;POINT(-121.65602 35.54519)	1	large	883297.2251529987	275.9321005051909	279.99999999999994	1.0	0.8000000000000114	-1	1002323	1001
211327410	1614580888	70	0	35.54704	-121.65761	7.1	325.0	325.0	68.0	68.0	SRID=4326;POINT(-121.65761 35.54704)	1	large	883297.2251529987	270.88009015975985	271.99999999999994	0.8000000000000114	0.0	-1	1002324	1001
211327410	1614580949	70	0	35.54864	-121.65896	7.1	325.0	325.0	61.0	61.0	SRID=4326;POINT(-121.65896 35.54864)	1	large	883297.2251529987	232.8670750536085	244.0	0.0	0.0	-1	1002325	1001
211327410	1614581019	70	0	35.55056	-121.66057	7.1	326.8	326.0	70.0	70.0	SRID=4326;POINT(-121.66057 35.55056)	1	large	883297.2251529987	278.88387906967694	279.99999999999994	1.8000000000000114	0.8000000000000114	-1	1002326	1001
211327410	1614581089	70	0	35.55246	-121.66218	7.1	326.0	326.0	70.0	70.0	SRID=4326;POINT(-121.66218 35.55246)	1	large	883297.2251529987	276.9084006706748	279.99999999999994	0.8000000000000114	0.0	-1	1002242	1001
211327410	1614581159	70	0	35.55438	-121.66373	7.1	326.0	326.0	70.0	70.0	SRID=4326;POINT(-121.66373 35.55438)	1	large	883297.2251529987	275.60146360146007	279.99999999999994	0.0	0.0	-1	1002299	1001
211327410	1614581229	70	0	35.55629	-121.66527	7.0	327.6	326.0	70.0	70.0	SRID=4326;POINT(-121.66527 35.55629)	1	large	883297.2251529987	274.06026434237344	276.11111111111114	1.6000000000000227	1.6000000000000227	-1	1002241	1001
211327410	1614581299	70	0	35.55819	-121.66682	7.0	325.8	325.0	70.0	70.0	SRID=4326;POINT(-121.66682 35.55819)	1	large	883297.2251529987	273.6005045088573	276.11111111111114	1.8000000000000114	0.8000000000000114	-1	1002181	1001
211327410	1614581369	70	0	35.56007	-121.66841	7.1	325.0	325.0	70.0	70.0	SRID=4326;POINT(-121.66841 35.56007)	1	large	883297.2251529987	273.81537380794543	279.99999999999994	0.8000000000000114	0.0	-1	1002154	1001
211327410	1614581440	70	0	35.56197	-121.67004	7.1	325.8	325.0	71.0	71.0	SRID=4326;POINT(-121.67004 35.56197)	1	large	883297.2251529987	278.01744335636454	283.99999999999994	0.8000000000000114	0.8000000000000114	-1	1002155	1001
211327410	1614581509	70	0	35.56379	-121.67163	7.1	325.0	325.0	69.0	69.0	SRID=4326;POINT(-121.67163 35.56379)	1	large	883297.2251529987	267.9283219167578	275.99999999999994	0.8000000000000114	0.0	-1	1002156	1001
211327410	1614581579	70	0	35.56569	-121.67326	7.1	325.0	325.0	70.0	70.0	SRID=4326;POINT(-121.67326 35.56569)	1	large	883297.2251529987	278.01332544170697	279.99999999999994	0.0	0.0	-1	1002157	1001
211327410	1614581649	70	0	35.56759	-121.67491	7.2	325.0	325.0	70.0	70.0	SRID=4326;POINT(-121.67491 35.56759)	1	large	883297.2251529987	279.13968359149555	283.8888888888889	0.0	0.0	-1	1002158	1001
211327410	1614581718	70	0	35.56952	-121.67657	7.3	325.0	325.0	69.0	69.0	SRID=4326;POINT(-121.67657 35.56952)	1	large	883297.2251529987	282.63847552411397	283.66666666666663	0.0	0.0	-1	1002159	1001
211327410	1614581779	70	0	35.57122	-121.67801	7.3	325.7	325.0	61.0	61.0	SRID=4326;POINT(-121.67801 35.57122)	1	large	883297.2251529987	247.71253903795494	250.77777777777777	0.6999999999999886	0.6999999999999886	-1	1002160	1001
211327410	1614581848	70	0	35.57318	-121.67963	7.3	325.7	325.0	69.0	69.0	SRID=4326;POINT(-121.67963 35.57318)	1	large	883297.2251529987	283.37304476842627	283.66666666666663	0.0	0.6999999999999886	-1	1002161	1001
211327410	1614581919	70	0	35.57517	-121.68122	7.4	327.3	325.0	71.0	71.0	SRID=4326;POINT(-121.68122 35.57517)	1	large	883297.2251529987	284.7411389406119	295.8333333333333	1.6000000000000227	2.3000000000000114	-1	1002162	1001
211327410	1614581990	70	0	35.5772	-121.6829	7.4	325.5	324.0	71.0	71.0	SRID=4326;POINT(-121.6829 35.5772)	1	large	883297.2251529987	293.60652747728756	295.8333333333333	1.8000000000000114	1.5	-1	1002163	1001
211327410	1614582009	70	0	35.57774	-121.68336	7.4	325.5	324.0	19.0	19.0	SRID=4326;POINT(-121.68336 35.57774)	1	large	883297.2251529987	78.82741731530255	79.16666666666667	0.0	1.5	-1	1002164	1001
211327410	1614582070	70	0	35.57948	-121.68482	7.5	326.5	325.0	61.0	61.0	SRID=4326;POINT(-121.68482 35.57948)	1	large	883297.2251529987	252.7621194103639	257.5555555555556	1.0	1.5	-1	1002165	1001
211327410	1614582140	70	0	35.5815	-121.68649	7.5	326.0	326.0	70.0	70.0	SRID=4326;POINT(-121.68649 35.5815)	1	large	883297.2251529987	292.0609413655531	295.55555555555554	0.5	0.0	-1	1002167	1001
211327410	1614582210	70	0	35.58351	-121.68807	7.5	328.2	329.0	70.0	70.0	SRID=4326;POINT(-121.68807 35.58351)	1	large	883297.2251529987	286.2122685115431	295.55555555555554	2.1999999999999886	0.8000000000000114	-1	1002180	1001
211327410	1614582280	70	0	35.58564	-121.68961	7.5	329.7	329.0	70.0	70.0	SRID=4326;POINT(-121.68961 35.58564)	1	large	883297.2251529987	296.39992232306463	295.55555555555554	1.5	0.6999999999999886	-1	1002168	1001
211327410	1614582350	70	0	35.58777	-121.69107	7.5	330.5	329.0	70.0	70.0	SRID=4326;POINT(-121.69107 35.58777)	1	large	883297.2251529987	292.49392547130515	295.55555555555554	0.8000000000000114	1.5	-1	1002169	1001
211327410	1614582420	70	0	35.58989	-121.69254	7.5	330.5	329.0	70.0	70.0	SRID=4326;POINT(-121.69254 35.58989)	1	large	883297.2251529987	291.928383847172	295.55555555555554	0.0	1.5	-1	1002170	1001
211327410	1614582489	70	0	35.59199	-121.69403	7.6	330.5	329.0	69.0	69.0	SRID=4326;POINT(-121.69403 35.59199)	1	large	883297.2251529987	290.82040280814294	295.16666666666663	0.0	1.5	-1	1002171	1001
211327410	1614582558	70	0	35.59408	-121.69552	7.6	329.5	328.0	69.0	69.0	SRID=4326;POINT(-121.69552 35.59408)	1	large	883297.2251529987	289.78252446471487	295.16666666666663	1.0	1.5	-1	1002172	1001
211327410	1614582619	70	0	35.5959	-121.69683	7.6	330.5	329.0	61.0	61.0	SRID=4326;POINT(-121.69683 35.5959)	1	large	883297.2251529987	252.96219617758854	260.94444444444446	1.0	1.5	-1	1002173	1001
211327410	1614582690	70	0	35.59807	-121.69831	7.5	330.5	329.0	71.0	71.0	SRID=4326;POINT(-121.69831 35.59807)	1	large	883297.2251529987	297.6241267254664	299.77777777777777	0.0	1.5	-1	1002174	1001
211327410	1614582759	70	0	35.60019	-121.69975	7.5	331.2	329.0	69.0	69.0	SRID=4326;POINT(-121.69975 35.60019)	1	large	883297.2251529987	290.48420783988166	291.3333333333333	0.6999999999999886	2.1999999999999886	-1	1002175	1001
211327410	1614582829	70	0	35.60234	-121.70117	7.5	330.5	329.0	70.0	70.0	SRID=4326;POINT(-121.70117 35.60234)	1	large	883297.2251529987	292.69673011940915	295.55555555555554	0.6999999999999886	1.5	-1	1002176	1001
211327410	1614582900	70	0	35.60446	-121.70258	7.4	332.0	329.0	71.0	71.0	SRID=4326;POINT(-121.70258 35.60446)	1	large	883297.2251529987	289.0680834376766	295.8333333333333	1.5	3.0	-1	1002177	1001
211327410	1614582969	70	0	35.60652	-121.704	7.4	330.0	327.0	69.0	69.0	SRID=4326;POINT(-121.704 35.60652)	1	large	883297.2251529987	283.2486431494642	287.5	2.0	3.0	-1	1002178	1001
211327410	1614583039	70	0	35.60856	-121.7055	7.4	328.3	326.0	70.0	70.0	SRID=4326;POINT(-121.7055 35.60856)	1	large	883297.2251529987	285.1108839488974	291.6666666666667	1.6999999999999886	2.3000000000000114	-1	1002179	1001
211327410	1614583108	70	0	35.61056	-121.70702	7.3	327.5	327.0	69.0	69.0	SRID=4326;POINT(-121.70702 35.61056)	1	large	883297.2251529987	282.0380144011746	283.66666666666663	0.8000000000000114	0.5	-1	1002153	1001
211327410	1614583179	70	0	35.61259	-121.70858	7.3	328.7	328.0	71.0	71.0	SRID=4326;POINT(-121.70858 35.61259)	1	large	883297.2251529987	287.15765533238584	291.88888888888886	1.1999999999999886	0.6999999999999886	-1	1002152	1001
211327410	1614583248	70	0	35.61458	-121.71008	7.3	328.7	328.0	69.0	69.0	SRID=4326;POINT(-121.71008 35.61458)	1	large	883297.2251529987	279.98619612536004	283.66666666666663	0.0	0.6999999999999886	-1	1002151	1001
211327410	1614583320	70	0	35.61665	-121.71157	7.3	329.5	328.0	72.0	72.0	SRID=4326;POINT(-121.71157 35.61665)	1	large	883297.2251529987	287.69424813615547	295.99999999999994	0.8000000000000114	1.5	-1	1002150	1001
211327410	1614583390	70	0	35.61871	-121.71303	7.3	329.5	328.0	70.0	70.0	SRID=4326;POINT(-121.71303 35.61871)	1	large	883297.2251529987	285.17868522150934	287.77777777777777	0.0	1.5	-1	1002125	1001
211327410	1614583459	70	0	35.62074	-121.71448	7.4	328.5	327.0	69.0	69.0	SRID=4326;POINT(-121.71448 35.62074)	1	large	883297.2251529987	281.57736527473	287.5	1.0	1.5	-1	1002126	1001
211327410	1614583529	70	0	35.6228	-121.71603	7.4	328.3	326.0	70.0	70.0	SRID=4326;POINT(-121.71603 35.6228)	1	large	883297.2251529987	289.68549967872025	291.6666666666667	0.19999999999998863	2.3000000000000114	-1	1002127	1001
211327410	1614583599	70	0	35.6248	-121.71765	7.4	326.7	326.0	70.0	70.0	SRID=4326;POINT(-121.71765 35.6248)	1	large	883297.2251529987	287.3030373657664	291.6666666666667	1.6000000000000227	0.6999999999999886	-1	1002128	1001
211327410	1614583669	70	0	35.62678	-121.71936	7.4	325.2	326.0	70.0	70.0	SRID=4326;POINT(-121.71936 35.62678)	1	large	883297.2251529987	290.2881513368214	291.6666666666667	1.5	0.8000000000000114	-1	1002129	1001
211327410	1614583739	70	0	35.62876	-121.72103	7.4	324.6	327.0	70.0	70.0	SRID=4326;POINT(-121.72103 35.62876)	1	large	883297.2251529987	288.04870005600844	291.6666666666667	0.5999999999999659	2.3999999999999773	-1	1002130	1001
211327410	1614583811	70	0	35.63083	-121.72272	7.4	325.4	327.0	72.0	72.0	SRID=4326;POINT(-121.72272 35.63083)	1	large	883297.2251529987	298.0717157572812	300.0	0.7999999999999545	1.6000000000000227	-1	1002131	1001
211327410	1614583878	70	0	35.63278	-121.72432	7.4	326.4	328.0	67.0	67.0	SRID=4326;POINT(-121.72432 35.63278)	1	large	883297.2251529987	281.22329580603696	279.16666666666663	1.0	1.6000000000000227	-1	1002132	1001
211327410	1614583950	70	0	35.63481	-121.72597	7.4	327.2	328.0	72.0	72.0	SRID=4326;POINT(-121.72597 35.63481)	1	large	883297.2251529987	291.90978295072824	300.0	0.8000000000000114	0.8000000000000114	-1	1002133	1001
211327410	1614584020	70	0	35.63685	-121.72762	7.4	326.4	328.0	70.0	70.0	SRID=4326;POINT(-121.72762 35.63685)	1	large	883297.2251529987	292.9067306166975	291.6666666666667	0.8000000000000114	1.6000000000000227	-1	1002134	1001
211327410	1614584090	70	0	35.63882	-121.72921	7.4	327.2	328.0	70.0	70.0	SRID=4326;POINT(-121.72921 35.63882)	1	large	883297.2251529987	282.6717750353609	291.6666666666667	0.8000000000000114	0.8000000000000114	-1	1002135	1001
211327410	1614584158	70	0	35.64077	-121.73081	7.4	325.4	327.0	68.0	68.0	SRID=4326;POINT(-121.73081 35.64077)	1	large	883297.2251529987	281.21488536811825	283.3333333333333	1.8000000000000114	1.6000000000000227	-1	1002136	1001
211327410	1614584229	70	0	35.6428	-121.73249	7.5	325.4	327.0	71.0	71.0	SRID=4326;POINT(-121.73249 35.6428)	1	large	883297.2251529987	293.53358617154146	299.77777777777777	0.0	1.6000000000000227	-1	1002137	1001
211327410	1614584300	70	0	35.64485	-121.73415	7.5	327.2	328.0	71.0	71.0	SRID=4326;POINT(-121.73415 35.64485)	1	large	883297.2251529987	294.4369819617013	299.77777777777777	1.8000000000000114	0.8000000000000114	-1	1002138	1001
211327410	1614584369	70	0	35.64687	-121.73577	7.5	326.2	327.0	69.0	69.0	SRID=4326;POINT(-121.73577 35.64687)	1	large	883297.2251529987	289.2817459833859	291.3333333333333	1.0	0.8000000000000114	-1	1002139	1001
211327410	1614584441	70	0	35.64897	-121.73749	7.6	326.2	327.0	72.0	72.0	SRID=4326;POINT(-121.73749 35.64897)	1	large	883297.2251529987	302.6702398876164	307.99999999999994	0.0	0.8000000000000114	-1	1002140	1001
211327410	1614584510	70	0	35.65099	-121.73916	7.6	326.2	327.0	69.0	69.0	SRID=4326;POINT(-121.73916 35.65099)	1	large	883297.2251529987	291.98418622638997	295.16666666666663	0.0	0.8000000000000114	-1	1002141	1001
211327410	1614584580	70	0	35.65305	-121.7408	7.6	327.2	328.0	70.0	70.0	SRID=4326;POINT(-121.7408 35.65305)	1	large	883297.2251529987	294.35821872933724	299.4444444444444	1.0	0.8000000000000114	-1	1002142	1001
211327410	1614584649	70	0	35.6551	-121.74236	7.6	328.0	328.0	69.0	69.0	SRID=4326;POINT(-121.74236 35.6551)	1	large	883297.2251529987	289.1491066244472	295.16666666666663	0.8000000000000114	0.0	-1	1002143	1001
211327410	1614584718	70	0	35.65718	-121.74389	7.6	329.7	328.0	69.0	69.0	SRID=4326;POINT(-121.74389 35.65718)	1	large	883297.2251529987	290.6860175903797	295.16666666666663	1.6999999999999886	1.6999999999999886	-1	1002144	1001
211327410	1614584788	70	0	35.6593	-121.74544	7.6	330.5	329.0	70.0	70.0	SRID=4326;POINT(-121.74544 35.6593)	1	large	883297.2251529987	295.80093659873876	299.4444444444444	0.8000000000000114	1.5	-1	1002145	1001
211327410	1614584860	70	0	35.66145	-121.74697	7.6	329.5	328.0	72.0	72.0	SRID=4326;POINT(-121.74697 35.66145)	1	large	883297.2251529987	297.90450921242393	307.99999999999994	1.0	1.5	-1	1002146	1001
211327410	1614584929	70	0	35.66356	-121.74844	7.6	331.0	328.0	69.0	69.0	SRID=4326;POINT(-121.74844 35.66356)	1	large	883297.2251529987	290.8238846666251	295.16666666666663	1.5	3.0	-1	1002147	1001
211327410	1614585000	70	0	35.66577	-121.74999	7.6	330.0	327.0	71.0	71.0	SRID=4326;POINT(-121.74999 35.66577)	1	large	883297.2251529987	305.1056479674976	303.7222222222222	1.0	3.0	-1	1002148	1001
211327410	1614585069	70	0	35.66785	-121.75149	7.6	330.0	327.0	69.0	69.0	SRID=4326;POINT(-121.75149 35.66785)	1	large	883297.2251529987	289.1774408867856	295.16666666666663	0.0	3.0	-1	1002149	1001
211327410	1614585140	70	0	35.67001	-121.75301	7.6	330.0	327.0	71.0	71.0	SRID=4326;POINT(-121.75301 35.67001)	1	large	883297.2251529987	298.44548988628674	303.7222222222222	0.0	3.0	-1	1002166	1001
211327410	1614585208	70	0	35.67211	-121.75451	7.6	329.2	327.0	68.0	68.0	SRID=4326;POINT(-121.75451 35.67211)	1	large	883297.2251529987	291.24151900403547	290.88888888888886	0.8000000000000114	2.1999999999999886	-1	1002182	1001
211327410	1614585280	70	0	35.67431	-121.75599	7.6	331.0	328.0	72.0	72.0	SRID=4326;POINT(-121.75599 35.67431)	1	large	883297.2251529987	300.7061803383841	307.99999999999994	1.8000000000000114	3.0	-1	1002225	1001
211327410	1614585341	70	0	35.67614	-121.75727	7.6	331.7	328.0	61.0	61.0	SRID=4326;POINT(-121.75727 35.67614)	1	large	883297.2251529987	252.46715119423885	260.94444444444446	0.6999999999999886	3.6999999999999886	-1	1002183	1001
211327410	1614585410	70	0	35.67833	-121.75869	7.6	331.7	328.0	69.0	69.0	SRID=4326;POINT(-121.75869 35.67833)	1	large	883297.2251529987	296.86507319766497	295.16666666666663	0.0	3.6999999999999886	-1	1002213	1001
211327410	1614585479	70	0	35.68047	-121.7601	7.6	331.7	328.0	69.0	69.0	SRID=4326;POINT(-121.7601 35.68047)	1	large	883297.2251529987	291.1171032681614	295.16666666666663	0.0	3.6999999999999886	-1	1002214	1001
211327410	1614585549	70	0	35.68265	-121.76151	7.6	331.7	328.0	70.0	70.0	SRID=4326;POINT(-121.76151 35.68265)	1	large	883297.2251529987	295.3456316691578	299.4444444444444	0.0	3.6999999999999886	-1	1002215	1001
211327410	1614585599	70	0	35.6842	-121.76252	7.6	332.5	328.0	50.0	50.0	SRID=4326;POINT(-121.76252 35.6842)	1	large	883297.2251529987	210.334559421431	213.88888888888886	0.8000000000000114	4.5	-1	1002216	1001
211327410	1614585669	70	0	35.68638	-121.76392	7.5	332.5	328.0	70.0	70.0	SRID=4326;POINT(-121.76392 35.68638)	1	large	883297.2251529987	294.8878379125871	295.55555555555554	0.0	4.5	-1	1002217	1001
211327410	1614585739	70	0	35.68851	-121.76536	7.5	331.8	328.0	70.0	70.0	SRID=4326;POINT(-121.76536 35.68851)	1	large	883297.2251529987	291.46094233068226	295.55555555555554	0.6999999999999886	3.8000000000000114	-1	1002218	1001
211327410	1614585800	70	0	35.6903	-121.7667	7.5	331.0	328.0	61.0	61.0	SRID=4326;POINT(-121.7667 35.6903)	1	large	883297.2251529987	251.31159549244052	257.5555555555556	0.8000000000000114	3.0	-1	1002219	1001
211327410	1614585869	70	0	35.69248	-121.76809	7.5	330.2	328.0	69.0	69.0	SRID=4326;POINT(-121.76809 35.69248)	1	large	883297.2251529987	294.4308990917439	291.3333333333333	0.8000000000000114	2.1999999999999886	-1	1002220	1001
211327410	1614585939	70	0	35.69462	-121.76953	7.5	331.2	329.0	70.0	70.0	SRID=4326;POINT(-121.76953 35.69462)	1	large	883297.2251529987	292.5057789332837	295.55555555555554	1.0	2.1999999999999886	-1	1002221	1001
211327410	1614586010	70	0	35.69676	-121.77103	7.5	330.2	328.0	71.0	71.0	SRID=4326;POINT(-121.77103 35.69676)	1	large	883297.2251529987	295.37069200173215	299.77777777777777	1.0	2.1999999999999886	-1	1002222	1001
211327410	1614586079	70	0	35.6988	-121.77251	7.4	328.5	327.0	69.0	69.0	SRID=4326;POINT(-121.77251 35.6988)	1	large	883297.2251529987	284.02860599840955	287.5	1.6999999999999886	1.5	-1	1002223	1001
211327410	1614586150	70	0	35.70083	-121.77414	7.3	326.2	327.0	71.0	71.0	SRID=4326;POINT(-121.77414 35.70083)	1	large	883297.2251529987	290.7629997195649	291.88888888888886	2.3000000000000114	0.8000000000000114	-1	1002224	1001
211327410	1614586211	70	0	35.70251	-121.77555	7.3	325.6	328.0	61.0	61.0	SRID=4326;POINT(-121.77555 35.70251)	1	large	883297.2251529987	243.9491676045195	250.77777777777777	0.5999999999999659	2.3999999999999773	-1	1002226	1001
211327410	1614586279	70	0	35.70441	-121.77715	7.3	325.8	329.0	68.0	68.0	SRID=4326;POINT(-121.77715 35.70441)	1	large	883297.2251529987	276.18907257088875	279.55555555555554	0.19999999999998863	3.1999999999999886	-1	1002239	1001
211327410	1614586350	70	0	35.7064	-121.7788	7.3	325.8	329.0	71.0	71.0	SRID=4326;POINT(-121.7788 35.7064)	1	large	883297.2251529987	287.8500556745459	291.88888888888886	0.0	3.1999999999999886	-1	1002227	1001
211327410	1614586420	70	0	35.70839	-121.78041	7.3	326.8	330.0	70.0	70.0	SRID=4326;POINT(-121.78041 35.70839)	1	large	883297.2251529987	285.6763823694528	287.77777777777777	1.0	3.1999999999999886	-1	1002228	1001
211327410	1614586489	70	0	35.71038	-121.78198	7.2	327.6	330.0	69.0	69.0	SRID=4326;POINT(-121.78198 35.71038)	1	large	883297.2251529987	283.54015706545545	279.8333333333333	0.8000000000000114	2.3999999999999773	-1	1002229	1001
211327410	1614586550	70	0	35.71206	-121.78333	7.2	326.6	329.0	61.0	61.0	SRID=4326;POINT(-121.78333 35.71206)	1	large	883297.2251529987	240.67687856671148	247.3888888888889	1.0	2.3999999999999773	-1	1002230	1001
211327410	1614586620	70	0	35.71402	-121.78489	7.2	327.4	329.0	70.0	70.0	SRID=4326;POINT(-121.78489 35.71402)	1	large	883297.2251529987	279.98705582775057	283.8888888888889	0.7999999999999545	1.6000000000000227	-1	1002231	1001
211327410	1614586689	70	0	35.71594	-121.78647	7.2	326.4	328.0	69.0	69.0	SRID=4326;POINT(-121.78647 35.71594)	1	large	883297.2251529987	277.0616013555552	279.8333333333333	1.0	1.6000000000000227	-1	1002232	1001
211327410	1614586750	70	0	35.7176	-121.78789	7.2	325.6	328.0	61.0	61.0	SRID=4326;POINT(-121.78789 35.7176)	1	large	883297.2251529987	242.51889460107623	247.3888888888889	0.7999999999999545	2.3999999999999773	-1	1002233	1001
211327410	1614586820	70	0	35.71948	-121.78951	7.1	325.5	328.0	70.0	70.0	SRID=4326;POINT(-121.78951 35.71948)	1	large	883297.2251529987	275.3197389207756	279.99999999999994	0.10000000000002274	2.5	-1	1002234	1001
211327410	1614586889	70	0	35.72127	-121.79109	7.0	324.7	328.0	69.0	69.0	SRID=4326;POINT(-121.79109 35.72127)	1	large	883297.2251529987	264.26435492318546	272.16666666666663	0.8000000000000114	3.3000000000000114	-1	1002235	1001
211327410	1614586960	70	0	35.72316	-121.79273	6.9	324.6	328.0	71.0	71.0	SRID=4326;POINT(-121.79273 35.72316)	1	large	883297.2251529987	277.4210680455545	276.1111111111111	0.0999999999999659	3.3999999999999773	-1	1002236	1001
211327410	1614587030	70	0	35.72495	-121.79429	6.8	324.6	328.0	70.0	70.0	SRID=4326;POINT(-121.79429 35.72495)	1	large	883297.2251529987	263.1235121920557	268.3333333333333	0.0	3.3999999999999773	-1	1002237	1001
211327410	1614587100	70	0	35.72679	-121.79584	6.8	325.4	328.0	70.0	70.0	SRID=4326;POINT(-121.79584 35.72679)	1	large	883297.2251529987	267.47310537922135	268.3333333333333	0.7999999999999545	2.6000000000000227	-1	1002238	1001
211327410	1614587171	70	0	35.72862	-121.79739	6.7	325.4	328.0	71.0	71.0	SRID=4326;POINT(-121.79739 35.72862)	1	large	883297.2251529987	266.4844047992648	268.22222222222223	0.0	2.6000000000000227	-1	1002212	1001
211327410	1614587240	70	0	35.73038	-121.79887	6.6	324.5	328.0	69.0	69.0	SRID=4326;POINT(-121.79887 35.73038)	1	large	883297.2251529987	255.6960077069591	256.83333333333326	0.8999999999999773	3.5	-1	1002211	1001
211327410	1614587310	70	0	35.73215	-121.80036	6.6	324.5	328.0	70.0	70.0	SRID=4326;POINT(-121.80036 35.73215)	1	large	883297.2251529987	257.23498915038215	260.55555555555554	0.0	3.5	-1	1002210	1001
211327410	1614587380	70	0	35.73395	-121.80186	6.6	325.3	328.0	70.0	70.0	SRID=4326;POINT(-121.80186 35.73395)	1	large	883297.2251529987	260.7526400120861	260.55555555555554	0.8000000000000114	2.6999999999999886	-1	1002209	1001
211327410	1614587449	70	0	35.73567	-121.80326	6.5	327.1	328.0	69.0	69.0	SRID=4326;POINT(-121.80326 35.73567)	1	large	883297.2251529987	247.3464992722716	252.99999999999997	1.8000000000000114	0.8999999999999773	-1	1002184	1001
211327410	1614587519	70	0	35.73743	-121.80473	6.6	326.2	328.0	70.0	70.0	SRID=4326;POINT(-121.80473 35.73743)	1	large	883297.2251529987	255.13786241615782	260.55555555555554	0.9000000000000341	1.8000000000000114	-1	1002185	1001
211327410	1614587589	70	0	35.73919	-121.80622	6.6	325.3	328.0	70.0	70.0	SRID=4326;POINT(-121.80622 35.73919)	1	large	883297.2251529987	256.2409195896305	260.55555555555554	0.8999999999999773	2.6999999999999886	-1	1002186	1001
211327410	1614587659	70	0	35.74097	-121.80771	6.6	325.3	328.0	70.0	70.0	SRID=4326;POINT(-121.80771 35.74097)	1	large	883297.2251529987	258.2149820501587	260.55555555555554	0.0	2.6999999999999886	-1	1002187	1001
211327410	1614587728	70	0	35.74269	-121.80918	6.6	326.2	328.0	69.0	69.0	SRID=4326;POINT(-121.80918 35.74269)	1	large	883297.2251529987	251.18555006203823	256.83333333333326	0.8999999999999773	1.8000000000000114	-1	1002188	1001
211327410	1614587789	70	0	35.74426	-121.81046	6.6	326.3	329.0	61.0	61.0	SRID=4326;POINT(-121.81046 35.74426)	1	large	883297.2251529987	225.88144025442585	227.05555555555554	0.10000000000002274	2.6999999999999886	-1	1002189	1001
211327410	1614587861	70	0	35.74609	-121.81192	6.6	326.3	329.0	72.0	72.0	SRID=4326;POINT(-121.81192 35.74609)	1	large	883297.2251529987	261.5709720416022	267.99999999999994	0.0	2.6999999999999886	-1	1002190	1001
211327410	1614587930	70	0	35.74788	-121.81328	6.5	328.1	329.0	69.0	69.0	SRID=4326;POINT(-121.81328 35.74788)	1	large	883297.2251529987	252.28744826610728	252.99999999999997	1.8000000000000114	0.8999999999999773	-1	1002191	1001
211327410	1614587998	70	0	35.74965	-121.81463	6.5	328.1	329.0	68.0	68.0	SRID=4326;POINT(-121.81463 35.74965)	1	large	883297.2251529987	249.73469439907106	249.33333333333334	0.0	0.8999999999999773	-1	1002192	1001
211327410	1614588070	70	0	35.75147	-121.81602	6.5	328.0	328.0	72.0	72.0	SRID=4326;POINT(-121.81602 35.75147)	1	large	883297.2251529987	256.88399412014377	264.0	0.10000000000002274	0.0	-1	1002193	1001
211327410	1614588139	70	0	35.75326	-121.8174	6.5	328.1	329.0	69.0	69.0	SRID=4326;POINT(-121.8174 35.75326)	1	large	883297.2251529987	253.31689891043607	252.99999999999997	0.10000000000002274	0.8999999999999773	-1	1002194	1001
211327410	1614588209	70	0	35.75502	-121.81876	6.5	328.1	329.0	70.0	70.0	SRID=4326;POINT(-121.81876 35.75502)	1	large	883297.2251529987	249.23256946500803	256.6666666666667	0.0	0.8999999999999773	-1	1002195	1001
211327410	1614588280	70	0	35.75685	-121.82013	6.6	329.0	329.0	71.0	71.0	SRID=4326;POINT(-121.82013 35.75685)	1	large	883297.2251529987	256.8744281233739	264.2777777777777	0.8999999999999773	0.0	-1	1002196	1001
211327410	1614588349	70	0	35.75867	-121.82144	6.6	329.0	329.0	69.0	69.0	SRID=4326;POINT(-121.82144 35.75867)	1	large	883297.2251529987	252.83559162132846	256.83333333333326	0.0	0.0	-1	1001887	1001
211327410	1614588419	70	0	35.76053	-121.8228	6.6	329.8	329.0	70.0	70.0	SRID=4326;POINT(-121.8228 35.76053)	1	large	883297.2251529987	259.4452400125149	260.55555555555554	0.8000000000000114	0.8000000000000114	-1	1002198	1001
211327410	1614588480	70	0	35.7621	-121.82396	6.6	329.0	329.0	61.0	61.0	SRID=4326;POINT(-121.82396 35.7621)	1	large	883297.2251529987	219.59735185809478	227.05555555555554	0.8000000000000114	0.0	-1	1002199	1001
211327410	1614588550	70	0	35.76395	-121.82534	6.6	329.0	329.0	70.0	70.0	SRID=4326;POINT(-121.82534 35.76395)	1	large	883297.2251529987	259.4231563120601	260.55555555555554	0.0	0.0	-1	1002200	1001
211327410	1614588618	70	0	35.76576	-121.8267	6.7	329.0	329.0	68.0	68.0	SRID=4326;POINT(-121.8267 35.76576)	1	large	883297.2251529987	254.31291252754124	256.8888888888889	0.0	0.0	-1	1002201	1001
211327410	1614588690	70	0	35.76765	-121.82808	6.7	329.8	329.0	72.0	72.0	SRID=4326;POINT(-121.82808 35.76765)	1	large	883297.2251529987	263.52722078653807	272.0	0.8000000000000114	0.8000000000000114	-1	1002202	1001
211327410	1614588759	70	0	35.76951	-121.82943	6.7	329.0	329.0	69.0	69.0	SRID=4326;POINT(-121.82943 35.76951)	1	large	883297.2251529987	258.9393544941962	260.66666666666663	0.8000000000000114	0.0	-1	1002203	1001
211327410	1614588820	70	0	35.77113	-121.83061	6.8	329.0	329.0	61.0	61.0	SRID=4326;POINT(-121.83061 35.77113)	1	large	883297.2251529987	225.73535747432035	233.83333333333331	0.0	0.0	-1	1002204	1001
211327410	1614588888	70	0	35.77295	-121.83194	6.8	329.0	329.0	68.0	68.0	SRID=4326;POINT(-121.83194 35.77295)	1	large	883297.2251529987	253.81818692833147	260.66666666666663	0.0	0.0	-1	1002205	1001
211327410	1614588960	70	0	35.77488	-121.83335	6.8	329.8	329.0	72.0	72.0	SRID=4326;POINT(-121.83335 35.77488)	1	large	883297.2251529987	269.1380401714716	275.99999999999994	0.8000000000000114	0.8000000000000114	-1	1002206	1001
211327410	1614589030	70	0	35.77681	-121.83471	6.8	329.8	329.0	70.0	70.0	SRID=4326;POINT(-121.83471 35.77681)	1	large	883297.2251529987	266.6718976183198	268.3333333333333	0.0	0.8000000000000114	-1	1002207	1001
211327410	1614589100	70	0	35.77869	-121.83604	6.7	329.8	329.0	70.0	70.0	SRID=4326;POINT(-121.83604 35.77869)	1	large	883297.2251529987	260.0166489861981	264.44444444444446	0.0	0.8000000000000114	-1	1002208	1001
211327410	1614589169	70	0	35.78058	-121.83739	6.8	330.6	328.0	69.0	69.0	SRID=4326;POINT(-121.83739 35.78058)	1	large	883297.2251529987	262.0308230389812	264.49999999999994	0.8000000000000114	2.6000000000000227	-1	1002358	1001
211327410	1614589200	70	0	35.78142	-121.838	6.8	329.6	328.0	31.0	31.0	SRID=4326;POINT(-121.838 35.78142)	1	large	883297.2251529987	116.95185651799609	118.83333333333331	1.0	1.6000000000000227	-1	1002831	1001
211327410	1614589270	70	0	35.78331	-121.83936	6.7	328.8	328.0	70.0	70.0	SRID=4326;POINT(-121.83936 35.78331)	1	large	883297.2251529987	262.5211391685731	264.44444444444446	0.8000000000000114	0.8000000000000114	-1	1003302	1001
211327410	1614589340	70	0	35.78517	-121.84071	6.7	329.7	329.0	70.0	70.0	SRID=4326;POINT(-121.84071 35.78517)	1	large	883297.2251529987	258.92669667998496	264.44444444444446	0.8999999999999773	0.6999999999999886	-1	1002832	1001
211327410	1614589409	70	0	35.78704	-121.84205	6.7	329.8	329.0	69.0	69.0	SRID=4326;POINT(-121.84205 35.78704)	1	large	883297.2251529987	259.4636254304009	260.66666666666663	0.10000000000002274	0.8000000000000114	-1	1003452	1001
211327410	1614589480	70	0	35.789	-121.8434	6.7	331.7	330.0	71.0	71.0	SRID=4326;POINT(-121.8434 35.789)	1	large	883297.2251529987	269.30639685384597	268.22222222222223	1.8999999999999773	1.6999999999999886	-1	1003453	1001
211327410	1614589550	70	0	35.7909	-121.84466	6.7	332.5	330.0	70.0	70.0	SRID=4326;POINT(-121.84466 35.7909)	1	large	883297.2251529987	258.768550649193	264.44444444444446	0.8000000000000114	2.5	-1	1003454	1001
211327410	1614589618	70	0	35.7928	-121.84591	6.7	331.5	329.0	68.0	68.0	SRID=4326;POINT(-121.84591 35.7928)	1	large	883297.2251529987	258.30458772406666	256.8888888888889	1.0	2.5	-1	1003455	1001
211327410	1614589689	70	0	35.79475	-121.84718	6.7	331.5	329.0	71.0	71.0	SRID=4326;POINT(-121.84718 35.79475)	1	large	883297.2251529987	264.50835806292656	268.22222222222223	0.0	2.5	-1	1003456	1001
211327410	1614589759	70	0	35.79666	-121.84845	6.8	332.3	329.0	70.0	70.0	SRID=4326;POINT(-121.84845 35.79666)	1	large	883297.2251529987	260.282908481632	268.3333333333333	0.8000000000000114	3.3000000000000114	-1	1003457	1001
211327410	1614589829	70	0	35.79859	-121.84975	6.8	331.5	329.0	70.0	70.0	SRID=4326;POINT(-121.84975 35.79859)	1	large	883297.2251529987	263.78745972465265	268.3333333333333	0.8000000000000114	2.5	-1	1003458	1001
211327410	1614589900	70	0	35.80055	-121.85106	6.8	331.5	329.0	71.0	71.0	SRID=4326;POINT(-121.85106 35.80055)	1	large	883297.2251529987	267.4084385684661	272.16666666666663	0.0	2.5	-1	1003459	1001
211327410	1614589969	70	0	35.80246	-121.85231	6.7	331.5	329.0	69.0	69.0	SRID=4326;POINT(-121.85231 35.80246)	1	large	883297.2251529987	259.35465903431617	260.66666666666663	0.0	2.5	-1	1003460	1001
211327410	1614590039	70	0	35.8044	-121.85359	6.8	331.5	329.0	70.0	70.0	SRID=4326;POINT(-121.85359 35.8044)	1	large	883297.2251529987	263.90449737748986	268.3333333333333	0.0	2.5	-1	1003461	1001
211327410	1614590110	70	0	35.80639	-121.85486	6.8	332.3	329.0	71.0	71.0	SRID=4326;POINT(-121.85486 35.80639)	1	large	883297.2251529987	268.7436109671489	272.16666666666663	0.8000000000000114	3.3000000000000114	-1	1003462	1001
211327410	1614590179	70	0	35.80832	-121.85605	6.8	332.3	329.0	69.0	69.0	SRID=4326;POINT(-121.85605 35.80832)	1	large	883297.2251529987	258.7869461510307	264.49999999999994	0.0	3.3000000000000114	-1	1003463	1001
211327410	1614590249	70	0	35.81034	-121.85729	6.9	332.3	329.0	70.0	70.0	SRID=4326;POINT(-121.85729 35.81034)	1	large	883297.2251529987	270.6132841502003	272.22222222222223	0.0	3.3000000000000114	-1	1003465	1001
211327410	1614590320	70	0	35.81238	-121.85853	6.9	332.3	329.0	71.0	71.0	SRID=4326;POINT(-121.85853 35.81238)	1	large	883297.2251529987	272.7575194614714	276.1111111111111	0.0	3.3000000000000114	-1	1003478	1001
211327410	1614590390	70	0	35.81439	-121.8598	6.9	332.3	329.0	70.0	70.0	SRID=4326;POINT(-121.8598 35.81439)	1	large	883297.2251529987	270.8667466438393	272.22222222222223	0.0	3.3000000000000114	-1	1003466	1001
211327410	1614590460	70	0	35.81641	-121.86104	6.9	332.3	329.0	70.0	70.0	SRID=4326;POINT(-121.86104 35.81641)	1	large	883297.2251529987	270.60938411978253	272.22222222222223	0.0	3.3000000000000114	-1	1003467	1001
211327410	1614590530	70	0	35.8184	-121.86232	6.9	333.1	329.0	70.0	70.0	SRID=4326;POINT(-121.86232 35.8184)	1	large	883297.2251529987	269.1869257759652	272.22222222222223	0.8000000000000114	4.100000000000023	-1	1003468	1001
211327410	1614590600	70	0	35.82039	-121.86358	7.0	333.0	329.0	70.0	70.0	SRID=4326;POINT(-121.86358 35.82039)	1	large	883297.2251529987	268.28538029607523	276.11111111111114	0.10000000000002274	4.0	-1	1003469	1001
211327410	1614590670	70	0	35.82243	-121.86483	7.0	333.0	329.0	70.0	70.0	SRID=4326;POINT(-121.86483 35.82243)	1	large	883297.2251529987	273.18548046357023	276.11111111111114	0.0	4.0	-1	1003470	1001
211327410	1614590740	70	0	35.82449	-121.8661	7.0	333.8	329.0	70.0	70.0	SRID=4326;POINT(-121.8661 35.82449)	1	large	883297.2251529987	276.20074207712935	276.11111111111114	0.8000000000000114	4.800000000000011	-1	1003471	1001
211327410	1614590810	70	0	35.82652	-121.86734	7.0	333.8	329.0	70.0	70.0	SRID=4326;POINT(-121.86734 35.82652)	1	large	883297.2251529987	271.67517719348996	276.11111111111114	0.0	4.800000000000011	-1	1003472	1001
211327410	1614590879	70	0	35.82852	-121.86857	7.0	333.0	329.0	69.0	69.0	SRID=4326;POINT(-121.86857 35.82852)	1	large	883297.2251529987	268.0218088451569	272.16666666666663	0.8000000000000114	4.0	-1	1003473	1001
211327410	1614590950	70	0	35.83059	-121.86985	7.0	333.0	329.0	71.0	71.0	SRID=4326;POINT(-121.86985 35.83059)	1	large	883297.2251529987	277.7055764105083	280.05555555555554	0.0	4.0	-1	1003474	1001
211327410	1614591018	70	0	35.8326	-121.87111	7.1	333.0	329.0	68.0	68.0	SRID=4326;POINT(-121.87111 35.8326)	1	large	883297.2251529987	270.4094100933128	271.99999999999994	0.0	4.0	-1	1003475	1001
211327410	1614591090	70	0	35.83471	-121.87236	7.1	333.8	329.0	72.0	72.0	SRID=4326;POINT(-121.87236 35.83471)	1	large	883297.2251529987	280.7077396372416	287.99999999999994	0.8000000000000114	4.800000000000011	-1	1003476	1001
211327410	1614591159	70	0	35.83676	-121.87357	7.1	335.6	330.0	69.0	69.0	SRID=4326;POINT(-121.87357 35.83676)	1	large	883297.2251529987	272.535683052668	275.99999999999994	1.8000000000000114	5.600000000000023	-1	1003477	1001
211327410	1614591229	70	0	35.83886	-121.87478	7.2	334.5	329.0	70.0	70.0	SRID=4326;POINT(-121.87478 35.83886)	1	large	883297.2251529987	277.94639931561636	283.8888888888889	1.1000000000000227	5.5	-1	1003451	1001
211327410	1614591299	70	0	35.84095	-121.876	7.1	335.4	329.0	70.0	70.0	SRID=4326;POINT(-121.876 35.84095)	1	large	883297.2251529987	277.2782780109152	279.99999999999994	0.8999999999999773	6.399999999999977	-1	1003450	1001
211327410	1614591370	70	0	35.84307	-121.87725	7.2	333.5	328.0	71.0	71.0	SRID=4326;POINT(-121.87725 35.84307)	1	large	883297.2251529987	281.7822176358996	287.9444444444444	1.8999999999999773	5.5	-1	1003449	1001
211327410	1614591439	70	0	35.8451	-121.87849	7.2	333.5	328.0	69.0	69.0	SRID=4326;POINT(-121.87849 35.8451)	1	large	883297.2251529987	271.6632893448882	279.8333333333333	0.0	5.5	-1	1003448	1001
211327410	1614591508	70	0	35.84719	-121.87972	7.1	334.6	329.0	69.0	69.0	SRID=4326;POINT(-121.87972 35.84719)	1	large	883297.2251529987	277.6946775381074	275.99999999999994	1.1000000000000227	5.600000000000023	-1	1003423	1001
211327410	1614591570	70	0	35.849	-121.88079	7.0	335.5	329.0	62.0	62.0	SRID=4326;POINT(-121.88079 35.849)	1	large	883297.2251529987	240.69259050032574	244.55555555555554	0.8999999999999773	6.5	-1	1003424	1001
211327410	1614591640	70	0	35.85111	-121.88202	7.1	335.4	329.0	70.0	70.0	SRID=4326;POINT(-121.88202 35.85111)	1	large	883297.2251529987	279.8553897976426	279.99999999999994	0.10000000000002274	6.399999999999977	-1	1003425	1001
211327410	1614591710	70	0	35.85316	-121.8832	7.1	335.4	329.0	70.0	70.0	SRID=4326;POINT(-121.8832 35.85316)	1	large	883297.2251529987	271.2710593446663	279.99999999999994	0.0	6.399999999999977	-1	1003426	1001
211327410	1614591779	70	0	35.85526	-121.88438	7.1	334.4	328.0	69.0	69.0	SRID=4326;POINT(-121.88438 35.85526)	1	large	883297.2251529987	276.7065986024281	275.99999999999994	1.0	6.399999999999977	-1	1003427	1001
211327410	1614591849	70	0	35.85731	-121.88558	7.1	335.3	328.0	70.0	70.0	SRID=4326;POINT(-121.88558 35.85731)	1	large	883297.2251529987	272.1022028142951	279.99999999999994	0.9000000000000341	7.300000000000011	-1	1003428	1001
211327410	1614591919	70	0	35.85943	-121.8868	7.1	335.3	328.0	70.0	70.0	SRID=4326;POINT(-121.8868 35.85943)	1	large	883297.2251529987	280.5181456600862	279.99999999999994	0.0	7.300000000000011	-1	1003429	1001
211327410	1614591990	70	0	35.86153	-121.88804	7.0	333.5	327.0	71.0	71.0	SRID=4326;POINT(-121.88804 35.86153)	1	large	883297.2251529987	279.1881694906648	280.05555555555554	1.8000000000000114	6.5	-1	1003430	1001
211327410	1614592059	70	0	35.86355	-121.88928	7.0	333.5	327.0	69.0	69.0	SRID=4326;POINT(-121.88928 35.86355)	1	large	883297.2251529987	270.5790848221685	272.16666666666663	0.0	6.5	-1	1003431	1001
211327410	1614592129	70	0	35.86556	-121.89054	7.0	333.5	327.0	70.0	70.0	SRID=4326;POINT(-121.89054 35.86556)	1	large	883297.2251529987	270.3874674354706	276.11111111111114	0.0	6.5	-1	1003432	1001
211327410	1614592198	70	0	35.86748	-121.89181	6.9	330.9	326.0	69.0	69.0	SRID=4326;POINT(-121.89181 35.86748)	1	large	883297.2251529987	261.28727425593047	268.3333333333333	2.6000000000000227	4.899999999999977	-1	1003433	1001
211327410	1614592269	70	0	35.86941	-121.89325	6.8	328.6	327.0	71.0	71.0	SRID=4326;POINT(-121.89325 35.86941)	1	large	883297.2251529987	270.5649044132528	272.16666666666663	2.2999999999999545	1.6000000000000227	-1	1003434	1001
211327410	1614592340	70	0	35.87132	-121.89464	6.8	330.6	329.0	71.0	71.0	SRID=4326;POINT(-121.89464 35.87132)	1	large	883297.2251529987	265.99975638769024	272.16666666666663	2.0	1.6000000000000227	-1	1003435	1001
211327410	1614592410	70	0	35.87322	-121.89595	6.7	330.7	329.0	70.0	70.0	SRID=4326;POINT(-121.89595 35.87322)	1	large	883297.2251529987	261.0623690530365	264.44444444444446	0.0999999999999659	1.6999999999999886	-1	1003436	1001
211327410	1614592479	70	0	35.87508	-121.89722	6.7	331.7	329.0	69.0	69.0	SRID=4326;POINT(-121.89722 35.87508)	1	large	883297.2251529987	254.97432558381138	260.66666666666663	1.0	2.6999999999999886	-1	1003437	1001
211327410	1614592541	70	0	35.87675	-121.89834	6.6	330.6	328.0	62.0	62.0	SRID=4326;POINT(-121.89834 35.87675)	1	large	883297.2251529987	227.97381700154975	230.77777777777774	1.099999999999966	2.6000000000000227	-1	1003438	1001
211327410	1614592609	70	0	35.87857	-121.89965	6.6	329.6	327.0	68.0	68.0	SRID=4326;POINT(-121.89965 35.87857)	1	large	883297.2251529987	252.7421342316768	253.1111111111111	1.0	2.6000000000000227	-1	1003439	1001
211327410	1614592670	70	0	35.88011	-121.90086	6.6	326.8	326.0	61.0	61.0	SRID=4326;POINT(-121.90086 35.88011)	1	large	883297.2251529987	219.02913432527887	227.05555555555554	2.8000000000000114	0.8000000000000114	-1	1003440	1001
211327410	1614592739	70	0	35.88188	-121.9023	6.5	326.0	326.0	69.0	69.0	SRID=4326;POINT(-121.9023 35.88188)	1	large	883297.2251529987	254.361147743447	252.99999999999997	0.8000000000000114	0.0	-1	1003441	1001
211327410	1614592799	70	0	35.88343	-121.90357	6.6	326.0	326.0	60.0	60.0	SRID=4326;POINT(-121.90357 35.88343)	1	large	883297.2251529987	223.22903390972795	223.3333333333333	0.0	0.0	-1	1003442	1001
211327410	1614592870	70	0	35.88521	-121.90504	6.5	327.8	327.0	71.0	71.0	SRID=4326;POINT(-121.90504 35.88521)	1	large	883297.2251529987	256.97816644217704	260.3333333333333	1.8000000000000114	0.8000000000000114	-1	1003443	1001
211327410	1614592939	70	0	35.8869	-121.90644	6.5	326.1	327.0	69.0	69.0	SRID=4326;POINT(-121.90644 35.8869)	1	large	883297.2251529987	244.21881108068686	252.99999999999997	1.6999999999999886	0.8999999999999773	-1	1003444	1001
211327410	1614593009	70	0	35.88873	-121.90791	6.5	327.0	327.0	70.0	70.0	SRID=4326;POINT(-121.90791 35.88873)	1	large	883297.2251529987	261.96870438985115	256.6666666666667	0.8999999999999773	0.0	-1	1003445	1001
211327410	1614593080	70	0	35.89048	-121.90931	6.5	327.0	327.0	71.0	71.0	SRID=4326;POINT(-121.90931 35.89048)	1	large	883297.2251529987	250.20922683127677	260.3333333333333	0.0	0.0	-1	1003446	1001
211327410	1614593150	70	0	35.89222	-121.91074	6.5	326.1	327.0	70.0	70.0	SRID=4326;POINT(-121.91074 35.89222)	1	large	883297.2251529987	250.81845727409862	256.6666666666667	0.8999999999999773	0.8999999999999773	-1	1003447	1001
211327410	1614593219	70	0	35.89393	-121.91213	6.4	327.0	327.0	69.0	69.0	SRID=4326;POINT(-121.91213 35.89393)	1	large	883297.2251529987	245.66387225380277	249.16666666666666	0.8999999999999773	0.0	-1	1003464	1001
211327410	1614593290	70	0	35.89575	-121.91354	6.4	328.0	328.0	71.0	71.0	SRID=4326;POINT(-121.91354 35.89575)	1	large	883297.2251529987	257.7933471995508	256.38888888888886	1.0	0.0	-1	1003480	1001
211327410	1614593359	70	0	35.89747	-121.91487	6.4	327.8	327.0	69.0	69.0	SRID=4326;POINT(-121.91487 35.89747)	1	large	883297.2251529987	243.49607183589254	249.16666666666666	0.19999999999998863	0.8000000000000114	-1	1003523	1001
211327410	1614593430	70	0	35.89924	-121.91626	6.4	327.0	327.0	71.0	71.0	SRID=4326;POINT(-121.91626 35.89924)	1	large	883297.2251529987	251.6868784647313	256.38888888888886	0.8000000000000114	0.0	-1	1003481	1001
211327410	1614593500	70	0	35.901	-121.91767	6.4	327.0	327.0	70.0	70.0	SRID=4326;POINT(-121.91767 35.901)	1	large	883297.2251529987	251.7358203975864	252.77777777777777	0.0	0.0	-1	1003511	1001
211327410	1614593569	70	0	35.9027	-121.91907	6.4	326.1	327.0	69.0	69.0	SRID=4326;POINT(-121.91907 35.9027)	1	large	883297.2251529987	245.19863893059855	249.16666666666666	0.8999999999999773	0.8999999999999773	-1	1003512	1001
211327410	1614593639	70	0	35.90439	-121.92046	6.4	326.1	327.0	70.0	70.0	SRID=4326;POINT(-121.92046 35.90439)	1	large	883297.2251529987	243.65901354205081	252.77777777777777	0.0	0.8999999999999773	-1	1003513	1001
211327410	1614593700	70	0	35.90591	-121.92168	6.3	327.0	327.0	61.0	61.0	SRID=4326;POINT(-121.92168 35.90591)	1	large	883297.2251529987	217.52529274105382	216.88888888888889	0.8999999999999773	0.0	-1	1003514	1001
211327410	1614593769	70	0	35.9076	-121.92304	6.3	327.0	327.0	69.0	69.0	SRID=4326;POINT(-121.92304 35.9076)	1	large	883297.2251529987	242.041888466055	245.3333333333333	0.0	0.0	-1	1003515	1001
211327410	1614593840	70	0	35.90934	-121.92441	6.2	327.0	327.0	71.0	71.0	SRID=4326;POINT(-121.92441 35.90934)	1	large	883297.2251529987	247.5991435022935	248.49999999999997	0.0	0.0	-1	1003516	1001
211327410	1614593908	70	0	35.91097	-121.92578	6.2	326.0	326.0	68.0	68.0	SRID=4326;POINT(-121.92578 35.91097)	1	large	883297.2251529987	236.60545425416902	238.0	1.0	0.0	-1	1003517	1001
211327410	1614593980	70	0	35.91263	-121.92723	6.3	325.1	327.0	72.0	72.0	SRID=4326;POINT(-121.92723 35.91263)	1	large	883297.2251529987	244.01261806681103	255.99999999999997	0.8999999999999773	1.8999999999999773	-1	1003518	1001
211327410	1614594049	70	0	35.91429	-121.92865	6.3	325.1	327.0	69.0	69.0	SRID=4326;POINT(-121.92865 35.91429)	1	large	883297.2251529987	242.3288513532421	245.3333333333333	0.0	1.8999999999999773	-1	1003519	1001
211327410	1614594120	70	0	35.91602	-121.93016	6.3	325.1	327.0	71.0	71.0	SRID=4326;POINT(-121.93016 35.91602)	1	large	883297.2251529987	254.23419372068173	252.4444444444444	0.0	1.8999999999999773	-1	1003520	1001
211327410	1614594190	70	0	35.91775	-121.93165	6.3	325.1	327.0	70.0	70.0	SRID=4326;POINT(-121.93165 35.91775)	1	large	883297.2251529987	253.10881108647953	248.88888888888886	0.0	1.8999999999999773	-1	1003521	1001
211327410	1614594259	70	0	35.91939	-121.93308	6.4	324.3	327.0	69.0	69.0	SRID=4326;POINT(-121.93308 35.91939)	1	large	883297.2251529987	240.92324327726232	249.16666666666666	0.8000000000000114	2.6999999999999886	-1	1003522	1001
211327410	1614594320	70	0	35.92083	-121.93431	6.4	324.3	327.0	61.0	61.0	SRID=4326;POINT(-121.93431 35.92083)	1	large	883297.2251529987	210.10684053600136	220.2777777777778	0.0	2.6999999999999886	-1	1003524	1001
211327410	1614594388	70	0	35.92248	-121.93573	6.4	324.3	327.0	68.0	68.0	SRID=4326;POINT(-121.93573 35.92248)	1	large	883297.2251529987	241.33831261535315	245.55555555555557	0.0	2.6999999999999886	-1	1003537	1001
211327410	1614594450	70	0	35.92399	-121.93701	6.4	325.3	328.0	62.0	62.0	SRID=4326;POINT(-121.93701 35.92399)	1	large	883297.2251529987	219.77450694360147	223.88888888888889	1.0	2.6999999999999886	-1	1003525	1001
211327410	1614594520	70	0	35.92571	-121.93846	6.4	326.2	327.0	70.0	70.0	SRID=4326;POINT(-121.93846 35.92571)	1	large	883297.2251529987	249.89509570580125	252.77777777777777	0.8999999999999773	0.8000000000000114	-1	1003526	1001
211327410	1614594589	70	0	35.92743	-121.9399	6.4	326.1	327.0	69.0	69.0	SRID=4326;POINT(-121.9399 35.92743)	1	large	883297.2251529987	249.3435735716207	249.16666666666666	0.0999999999999659	0.8999999999999773	-1	1003527	1001
211327410	1614594660	70	0	35.92919	-121.94138	6.4	326.1	327.0	71.0	71.0	SRID=4326;POINT(-121.94138 35.92919)	1	large	883297.2251529987	255.4982564638804	256.38888888888886	0.0	0.8999999999999773	-1	1003528	1001
211327410	1614594731	70	0	35.93091	-121.94282	6.5	326.1	327.0	71.0	71.0	SRID=4326;POINT(-121.94282 35.93091)	1	large	883297.2251529987	249.34021142037548	260.3333333333333	0.0	0.8999999999999773	-1	1003529	1001
211327410	1614594800	70	0	35.93265	-121.94427	6.5	326.1	327.0	69.0	69.0	SRID=4326;POINT(-121.94427 35.93265)	1	large	883297.2251529987	251.86850538430954	252.99999999999997	0.0	0.8999999999999773	-1	1003530	1001
211327410	1614594869	70	0	35.93438	-121.94571	6.5	326.1	327.0	69.0	69.0	SRID=4326;POINT(-121.94571 35.93438)	1	large	883297.2251529987	250.32822848838626	252.99999999999997	0.0	0.8999999999999773	-1	1003531	1001
211327410	1614594940	70	0	35.93615	-121.9472	6.5	326.1	327.0	71.0	71.0	SRID=4326;POINT(-121.9472 35.93615)	1	large	883297.2251529987	257.0305292531679	260.3333333333333	0.0	0.8999999999999773	-1	1003532	1001
211327410	1614595009	70	0	35.93789	-121.94867	6.6	325.2	327.0	69.0	69.0	SRID=4326;POINT(-121.94867 35.93789)	1	large	883297.2251529987	252.961931867355	256.83333333333326	0.9000000000000341	1.8000000000000114	-1	1003533	1001
211327410	1614595070	70	0	35.93943	-121.94998	6.6	325.2	327.0	61.0	61.0	SRID=4326;POINT(-121.94998 35.93943)	1	large	883297.2251529987	224.38027503505967	227.05555555555554	0.0	1.8000000000000114	-1	1003534	1001
211327410	1614595139	70	0	35.94116	-121.95147	6.6	325.3	328.0	69.0	69.0	SRID=4326;POINT(-121.95147 35.94116)	1	large	883297.2251529987	253.0849164454574	256.83333333333326	0.10000000000002274	2.6999999999999886	-1	1003535	1001
211327410	1614595210	70	0	35.94298	-121.95297	6.7	327.2	329.0	71.0	71.0	SRID=4326;POINT(-121.95297 35.94298)	1	large	883297.2251529987	262.5306356473577	268.22222222222223	1.8999999999999773	1.8000000000000114	-1	1003536	1001
211327410	1614595278	70	0	35.94476	-121.95437	6.7	328.1	329.0	68.0	68.0	SRID=4326;POINT(-121.95437 35.94476)	1	large	883297.2251529987	253.18083090307402	256.8888888888889	0.9000000000000341	0.8999999999999773	-1	1003510	1001
211327410	1614595350	70	0	35.94666	-121.95583	6.7	328.1	329.0	72.0	72.0	SRID=4326;POINT(-121.95583 35.94666)	1	large	883297.2251529987	268.4573167076058	272.0	0.0	0.8999999999999773	-1	1003509	1001
211327410	1614595420	70	0	35.94851	-121.95724	6.7	328.0	328.0	70.0	70.0	SRID=4326;POINT(-121.95724 35.94851)	1	large	883297.2251529987	260.7949177677431	264.44444444444446	0.10000000000002274	0.0	-1	1003508	1001
211327410	1614595489	70	0	35.95033	-121.95866	6.7	327.2	329.0	69.0	69.0	SRID=4326;POINT(-121.95866 35.95033)	1	large	883297.2251529987	258.26531127464574	260.66666666666663	0.8000000000000114	1.8000000000000114	-1	1003507	1001
211327410	1614595559	70	0	35.95218	-121.9601	6.8	328.1	329.0	70.0	70.0	SRID=4326;POINT(-121.9601 35.95218)	1	large	883297.2251529987	262.3431012720194	268.3333333333333	0.9000000000000341	0.8999999999999773	-1	1003482	1001
211327410	1614595629	70	0	35.95404	-121.96154	6.8	328.1	329.0	70.0	70.0	SRID=4326;POINT(-121.96154 35.95404)	1	large	883297.2251529987	263.35469924353634	268.3333333333333	0.0	0.8999999999999773	-1	1003483	1001
211327410	1614595699	70	0	35.95594	-121.96299	6.8	328.1	329.0	70.0	70.0	SRID=4326;POINT(-121.96299 35.95594)	1	large	883297.2251529987	267.9338658316782	268.3333333333333	0.0	0.8999999999999773	-1	1003484	1001
211327410	1614595770	70	0	35.95782	-121.96443	6.8	327.3	329.0	71.0	71.0	SRID=4326;POINT(-121.96443 35.95782)	1	large	883297.2251529987	265.3825075233897	272.16666666666663	0.8000000000000114	1.6999999999999886	-1	1003485	1001
211327410	1614595839	70	0	35.95967	-121.96582	6.8	329.1	330.0	69.0	69.0	SRID=4326;POINT(-121.96582 35.95967)	1	large	883297.2251529987	259.76410563937037	264.49999999999994	1.8000000000000114	0.8999999999999773	-1	1003486	1001
211327410	1614595909	70	0	35.96156	-121.96719	6.8	330.0	330.0	70.0	70.0	SRID=4326;POINT(-121.96719 35.96156)	1	large	883297.2251529987	262.87007143282324	268.3333333333333	0.8999999999999773	0.0	-1	1003487	1001
211327410	1614595978	70	0	35.96346	-121.96853	6.8	329.8	329.0	69.0	69.0	SRID=4326;POINT(-121.96853 35.96346)	1	large	883297.2251529987	262.43573810849864	264.49999999999994	0.19999999999998863	0.8000000000000114	-1	1003488	1001
211327410	1614596049	70	0	35.96541	-121.96988	6.8	331.6	330.0	71.0	71.0	SRID=4326;POINT(-121.96988 35.96541)	1	large	883297.2251529987	268.1248284536988	272.16666666666663	1.8000000000000114	1.6000000000000227	-1	1003489	1001
211327410	1614596118	70	0	35.96731	-121.97118	6.8	330.6	329.0	69.0	69.0	SRID=4326;POINT(-121.97118 35.96731)	1	large	883297.2251529987	260.51663043892364	264.49999999999994	1.0	1.6000000000000227	-1	1003490	1001
211327410	1614596190	70	0	35.96925	-121.97253	6.8	329.6	328.0	72.0	72.0	SRID=4326;POINT(-121.97253 35.96925)	1	large	883297.2251529987	267.0782373263888	275.99999999999994	1.0	1.6000000000000227	-1	1003491	1001
211327410	1614596260	70	0	35.97115	-121.97392	6.8	328.8	328.0	70.0	70.0	SRID=4326;POINT(-121.97392 35.97115)	1	large	883297.2251529987	264.8857065963449	268.3333333333333	0.8000000000000114	0.8000000000000114	-1	1003492	1001
211327410	1614596329	70	0	35.97306	-121.9753	6.8	329.6	328.0	69.0	69.0	SRID=4326;POINT(-121.9753 35.97306)	1	large	883297.2251529987	265.4201105026574	264.49999999999994	0.8000000000000114	1.6000000000000227	-1	1003493	1001
211327410	1614596400	70	0	35.97498	-121.97666	6.8	330.6	329.0	71.0	71.0	SRID=4326;POINT(-121.97666 35.97498)	1	large	883297.2251529987	265.47510196835344	272.16666666666663	1.0	1.6000000000000227	-1	1003494	1001
211327410	1614596400	70	0	35.97498	-121.97666	6.8	330.6	329.0	0.0	0.0	SRID=4326;POINT(-121.97666 35.97498)	1	large	883297.2251529987	0.0	50.0	0.0	1.6000000000000227	-1	1003495	1001
211327410	1614596469	70	0	35.97693	-121.97804	6.9	329.8	329.0	69.0	69.0	SRID=4326;POINT(-121.97804 35.97693)	1	large	883297.2251529987	269.56085007171674	268.3333333333333	0.8000000000000114	0.8000000000000114	-1	1003496	1001
211327410	1614596539	70	0	35.97884	-121.97937	6.8	330.6	329.0	70.0	70.0	SRID=4326;POINT(-121.97937 35.97884)	1	large	883297.2251529987	262.98278842957274	268.3333333333333	0.8000000000000114	1.6000000000000227	-1	1003497	1001
211327410	1614596609	70	0	35.98079	-121.98074	6.8	329.8	329.0	70.0	70.0	SRID=4326;POINT(-121.98074 35.98079)	1	large	883297.2251529987	269.07342925636857	268.3333333333333	0.8000000000000114	0.8000000000000114	-1	1003498	1001
211327410	1614596679	70	0	35.98269	-121.9821	6.9	329.8	329.0	70.0	70.0	SRID=4326;POINT(-121.9821 35.98269)	1	large	883297.2251529987	263.39472536349	272.22222222222223	0.0	0.8000000000000114	-1	1003499	1001
211327410	1614596749	70	0	35.98462	-121.98346	6.9	330.0	330.0	70.0	70.0	SRID=4326;POINT(-121.98346 35.98462)	1	large	883297.2251529987	266.50652286771134	272.22222222222223	0.19999999999998863	0.0	-1	1003500	1001
211327410	1614596819	70	0	35.98656	-121.98478	6.8	332.5	330.0	70.0	70.0	SRID=4326;POINT(-121.98478 35.98656)	1	large	883297.2251529987	265.6385990341484	268.3333333333333	2.5	2.5	-1	1003501	1001
211327410	1614596889	70	0	35.98852	-121.98609	6.8	332.5	330.0	70.0	70.0	SRID=4326;POINT(-121.98609 35.98852)	1	large	883297.2251529987	267.2706658218127	268.3333333333333	0.0	2.5	-1	1003502	1001
211327410	1614596960	70	0	35.99052	-121.98742	6.9	331.6	330.0	71.0	71.0	SRID=4326;POINT(-121.98742 35.99052)	1	large	883297.2251529987	272.41125834724676	276.1111111111111	0.8999999999999773	1.6000000000000227	-1	1003503	1001
211327410	1614597030	70	0	35.9925	-121.98873	6.9	331.4	329.0	70.0	70.0	SRID=4326;POINT(-121.98873 35.9925)	1	large	883297.2251529987	269.37609819957413	272.22222222222223	0.20000000000004547	2.3999999999999773	-1	1003504	1001
211327410	1614597099	70	0	35.99443	-121.99002	6.9	331.4	329.0	69.0	69.0	SRID=4326;POINT(-121.99002 35.99443)	1	large	883297.2251529987	263.1778773721894	268.3333333333333	0.0	2.3999999999999773	-1	1003505	1001
211327410	1614597168	70	0	35.99635	-121.99134	6.9	330.4	328.0	69.0	69.0	SRID=4326;POINT(-121.99134 35.99635)	1	large	883297.2251529987	263.5365170021236	268.3333333333333	1.0	2.3999999999999773	-1	1003506	1001
211327410	1614597229	70	0	35.99799	-121.9925	6.8	329.6	328.0	61.0	61.0	SRID=4326;POINT(-121.9925 35.99799)	1	large	883297.2251529987	226.6632382373886	233.83333333333331	0.7999999999999545	1.6000000000000227	-1	1003422	1001
211327410	1614597299	70	0	35.9999	-121.99387	6.8	329.6	328.0	70.0	70.0	SRID=4326;POINT(-121.99387 35.9999)	1	large	883297.2251529987	264.90629292692995	268.3333333333333	0.0	1.6000000000000227	-1	1003479	1001
211327410	1614597369	70	0	36.00184	-121.99527	6.8	329.6	328.0	70.0	70.0	SRID=4326;POINT(-121.99527 36.00184)	1	large	883297.2251529987	269.4823330730236	268.3333333333333	0.0	1.6000000000000227	-1	1003421	1001
211327410	1614597430	70	0	36.00348	-121.99644	6.8	329.6	328.0	61.0	61.0	SRID=4326;POINT(-121.99644 36.00348)	1	large	883297.2251529987	227.14623471391076	233.83333333333331	0.0	1.6000000000000227	-1	1003361	1001
211327410	1614597499	70	0	36.00541	-121.99781	6.8	329.6	328.0	69.0	69.0	SRID=4326;POINT(-121.99781 36.00541)	1	large	883297.2251529987	266.97507065769247	264.49999999999994	0.0	1.6000000000000227	-1	1003334	1001
211327410	1614597569	70	0	36.0073	-121.99917	6.8	329.6	328.0	70.0	70.0	SRID=4326;POINT(-121.99917 36.0073)	1	large	883297.2251529987	262.3397202741912	268.3333333333333	0.0	1.6000000000000227	-1	1003335	1001
211327410	1614597630	70	0	36.00897	-122.00038	6.9	328.8	328.0	61.0	61.0	SRID=4326;POINT(-122.00038 36.00897)	1	large	883297.2251529987	232.210789790679	237.22222222222226	0.8000000000000114	0.8000000000000114	-1	1003336	1001
211327410	1614597699	70	0	36.01088	-122.00173	6.9	329.6	328.0	69.0	69.0	SRID=4326;POINT(-122.00173 36.01088)	1	large	883297.2251529987	263.9223004158475	268.3333333333333	0.8000000000000114	1.6000000000000227	-1	1003337	1001
211327410	1614597769	70	0	36.01281	-122.00311	6.9	329.6	328.0	70.0	70.0	SRID=4326;POINT(-122.00311 36.01281)	1	large	883297.2251529987	267.45679519157335	272.22222222222223	0.0	1.6000000000000227	-1	1003338	1001
211327410	1614597839	70	0	36.01473	-122.00451	6.9	328.8	328.0	70.0	70.0	SRID=4326;POINT(-122.00451 36.01473)	1	large	883297.2251529987	267.40688395436956	272.22222222222223	0.8000000000000114	0.8000000000000114	-1	1003339	1001
211327410	1614597910	70	0	36.01669	-122.0059	6.9	329.6	328.0	71.0	71.0	SRID=4326;POINT(-122.0059 36.01669)	1	large	883297.2251529987	271.0527228832097	276.1111111111111	0.8000000000000114	1.6000000000000227	-1	1003340	1001
211327410	1614597980	70	0	36.01862	-122.00725	6.8	330.5	328.0	70.0	70.0	SRID=4326;POINT(-122.00725 36.01862)	1	large	883297.2251529987	265.9971186427502	268.3333333333333	0.8999999999999773	2.5	-1	1003341	1001
211327410	1614598049	70	0	36.02051	-122.00858	6.8	329.6	328.0	69.0	69.0	SRID=4326;POINT(-122.00858 36.02051)	1	large	883297.2251529987	260.86737865845447	264.49999999999994	0.8999999999999773	1.6000000000000227	-1	1003342	1001
211327410	1614598119	70	0	36.02244	-122.00993	6.8	330.5	328.0	70.0	70.0	SRID=4326;POINT(-122.00993 36.02244)	1	large	883297.2251529987	265.9941135395313	268.3333333333333	0.8999999999999773	2.5	-1	1003343	1001
211327410	1614598180	70	0	36.02412	-122.01108	6.8	331.3	328.0	61.0	61.0	SRID=4326;POINT(-122.01108 36.02412)	1	large	883297.2251529987	230.3390339317651	233.83333333333331	0.8000000000000114	3.3000000000000114	-1	1003344	1001
211327410	1614598250	70	0	36.02602	-122.01238	6.8	330.5	328.0	70.0	70.0	SRID=4326;POINT(-122.01238 36.02602)	1	large	883297.2251529987	260.4729944813876	268.3333333333333	0.8000000000000114	2.5	-1	1003345	1001
211327410	1614598320	70	0	36.02797	-122.01375	6.8	331.3	328.0	70.0	70.0	SRID=4326;POINT(-122.01375 36.02797)	1	large	883297.2251529987	269.03563353872005	268.3333333333333	0.8000000000000114	3.3000000000000114	-1	1003347	1001
211327410	1614598389	70	0	36.0299	-122.0151	6.9	330.4	328.0	69.0	69.0	SRID=4326;POINT(-122.0151 36.0299)	1	large	883297.2251529987	265.98824446243833	268.3333333333333	0.9000000000000341	2.3999999999999773	-1	1003360	1001
211327410	1614598459	70	0	36.03185	-122.01646	6.9	330.3	327.0	70.0	70.0	SRID=4326;POINT(-122.01646 36.03185)	1	large	883297.2251529987	268.5514423215864	272.22222222222223	0.0999999999999659	3.3000000000000114	-1	1003348	1001
211327410	1614598530	70	0	36.03379	-122.01785	6.9	330.3	327.0	71.0	71.0	SRID=4326;POINT(-122.01785 36.03379)	1	large	883297.2251529987	268.9647156214133	276.1111111111111	0.0	3.3000000000000114	-1	1003349	1001
211327410	1614598599	70	0	36.03571	-122.01924	6.9	328.6	327.0	69.0	69.0	SRID=4326;POINT(-122.01924 36.03571)	1	large	883297.2251529987	266.89452275363914	268.3333333333333	1.6999999999999886	1.6000000000000227	-1	1003350	1001
211327410	1614598669	70	0	36.03763	-122.02063	6.9	329.4	327.0	70.0	70.0	SRID=4326;POINT(-122.02063 36.03763)	1	large	883297.2251529987	266.892922064092	272.22222222222223	0.7999999999999545	2.3999999999999773	-1	1003351	1001
211327410	1614598740	70	0	36.03957	-122.02202	6.9	330.3	327.0	71.0	71.0	SRID=4326;POINT(-122.02202 36.03957)	1	large	883297.2251529987	268.95993792089456	276.1111111111111	0.9000000000000341	3.3000000000000114	-1	1003352	1001
211327410	1614598811	70	0	36.04153	-122.02346	6.9	329.3	326.0	71.0	71.0	SRID=4326;POINT(-122.02346 36.04153)	1	large	883297.2251529987	273.4934953814961	276.1111111111111	1.0	3.3000000000000114	-1	1003353	1001
211327410	1614598879	70	0	36.04338	-122.02485	6.9	328.4	326.0	68.0	68.0	SRID=4326;POINT(-122.02485 36.04338)	1	large	883297.2251529987	259.6922168992244	264.44444444444446	0.9000000000000341	2.3999999999999773	-1	1003354	1001
211327410	1614598950	70	0	36.0453	-122.02629	6.8	329.3	326.0	71.0	71.0	SRID=4326;POINT(-122.02629 36.0453)	1	large	883297.2251529987	269.3852967099365	272.16666666666663	0.9000000000000341	3.3000000000000114	-1	1003355	1001
211327410	1614599019	70	0	36.04715	-122.02772	6.8	327.5	325.0	69.0	69.0	SRID=4326;POINT(-122.02772 36.04715)	1	large	883297.2251529987	261.7375434491274	264.49999999999994	1.8000000000000114	2.5	-1	1003356	1001
211327410	1614599089	70	0	36.04902	-122.02917	6.8	327.6	326.0	70.0	70.0	SRID=4326;POINT(-122.02917 36.04902)	1	large	883297.2251529987	264.80060875313774	268.3333333333333	0.10000000000002274	1.6000000000000227	-1	1003357	1001
211327410	1614599158	70	0	36.05086	-122.03058	6.8	327.6	326.0	69.0	69.0	SRID=4326;POINT(-122.03058 36.05086)	1	large	883297.2251529987	259.6865941727428	264.49999999999994	0.0	1.6000000000000227	-1	1003358	1001
211327410	1614599230	70	0	36.0528	-122.03206	6.8	327.6	326.0	72.0	72.0	SRID=4326;POINT(-122.03206 36.0528)	1	large	883297.2251529987	273.4579114610938	275.99999999999994	0.0	1.6000000000000227	-1	1003359	1001
211327410	1614599298	70	0	36.05464	-122.03348	6.9	328.4	326.0	68.0	68.0	SRID=4326;POINT(-122.03348 36.05464)	1	large	883297.2251529987	260.1986335860349	264.44444444444446	0.7999999999999545	2.3999999999999773	-1	1003333	1001
211327410	1614599368	70	0	36.05652	-122.03497	6.9	327.6	326.0	70.0	70.0	SRID=4326;POINT(-122.03497 36.05652)	1	large	883297.2251529987	267.8946203392269	272.22222222222223	0.7999999999999545	1.6000000000000227	-1	1003332	1001
211327410	1614599429	70	0	36.05813	-122.03624	6.9	327.6	326.0	61.0	61.0	SRID=4326;POINT(-122.03624 36.05813)	1	large	883297.2251529987	229.10299652038003	237.22222222222226	0.0	1.6000000000000227	-1	1003331	1001
211327410	1614599500	70	0	36.06004	-122.0378	6.9	325.8	326.0	71.0	71.0	SRID=4326;POINT(-122.0378 36.06004)	1	large	883297.2251529987	274.62594092166563	276.1111111111111	1.8000000000000114	0.19999999999998863	-1	1003330	1001
211327410	1614599570	70	0	36.06188	-122.03931	6.9	326.0	326.0	70.0	70.0	SRID=4326;POINT(-122.03931 36.06188)	1	large	883297.2251529987	264.9455908894785	272.22222222222223	0.19999999999998863	0.0	-1	1003305	1001
211327410	1614599639	70	0	36.06372	-122.04084	7.0	326.0	326.0	69.0	69.0	SRID=4326;POINT(-122.04084 36.06372)	1	large	883297.2251529987	266.027638553267	272.16666666666663	0.0	0.0	-1	1003306	1001
211327410	1614599710	70	0	36.06565	-122.0424	7.0	326.8	326.0	71.0	71.0	SRID=4326;POINT(-122.0424 36.06565)	1	large	883297.2251529987	276.6206468662909	280.05555555555554	0.8000000000000114	0.8000000000000114	-1	1003307	1001
211327410	1614599780	70	0	36.06753	-122.04394	6.9	326.1	327.0	70.0	70.0	SRID=4326;POINT(-122.04394 36.06753)	1	large	883297.2251529987	270.5471718598588	272.22222222222223	0.6999999999999886	0.8999999999999773	-1	1003308	1001
211327410	1614599850	70	0	36.06942	-122.04545	6.9	327.0	327.0	70.0	70.0	SRID=4326;POINT(-122.04545 36.06942)	1	large	883297.2251529987	269.9445648340261	272.22222222222223	0.8999999999999773	0.0	-1	1003309	1001
211327410	1614599920	70	0	36.07134	-122.04697	6.9	327.0	327.0	70.0	70.0	SRID=4326;POINT(-122.04697 36.07134)	1	large	883297.2251529987	273.4904164026052	272.22222222222223	0.0	0.0	-1	1003310	1001
211327410	1614599989	70	0	36.07316	-122.04843	6.9	327.0	327.0	69.0	69.0	SRID=4326;POINT(-122.04843 36.07316)	1	large	883297.2251529987	260.25720330484313	268.3333333333333	0.0	0.0	-1	1003311	1001
211327410	1614600010	70	0	36.07375	-122.0489	6.8	326.8	326.0	21.0	21.0	SRID=4326;POINT(-122.0489 36.07375)	1	large	883297.2251529987	84.19413940670081	80.5	0.19999999999998863	0.8000000000000114	-1	1003312	1001
211327410	1614600079	70	0	36.07554	-122.05035	6.8	326.0	326.0	69.0	69.0	SRID=4326;POINT(-122.05035 36.07554)	1	large	883297.2251529987	256.7142674079128	264.49999999999994	0.8000000000000114	0.0	-1	1003313	1001
211327410	1614600150	70	0	36.07742	-122.05192	6.8	326.0	326.0	71.0	71.0	SRID=4326;POINT(-122.05192 36.07742)	1	large	883297.2251529987	272.16385310918645	272.16666666666663	0.0	0.0	-1	1003314	1001
211327410	1614600220	70	0	36.07923	-122.05343	6.7	326.0	326.0	70.0	70.0	SRID=4326;POINT(-122.05343 36.07923)	1	large	883297.2251529987	261.94405374932205	264.44444444444446	0.0	0.0	-1	1003315	1001
211327410	1614600289	70	0	36.08103	-122.0549	6.7	327.8	327.0	69.0	69.0	SRID=4326;POINT(-122.0549 36.08103)	1	large	883297.2251529987	258.78092394287256	260.66666666666663	1.8000000000000114	0.8000000000000114	-1	1003316	1001
211327410	1614600359	70	0	36.08286	-122.05635	6.7	326.8	326.0	70.0	70.0	SRID=4326;POINT(-122.05635 36.08286)	1	large	883297.2251529987	260.7255052846433	264.44444444444446	1.0	0.8000000000000114	-1	1003317	1001
211327410	1614600429	70	0	36.08468	-122.05781	6.7	327.7	326.0	70.0	70.0	SRID=4326;POINT(-122.05781 36.08468)	1	large	883297.2251529987	260.24625158838415	264.44444444444446	0.8999999999999773	1.6999999999999886	-1	1003318	1001
211327410	1614600498	70	0	36.08646	-122.05927	6.7	325.8	325.0	69.0	69.0	SRID=4326;POINT(-122.05927 36.08646)	1	large	883297.2251529987	256.24122618415544	260.66666666666663	1.8999999999999773	0.8000000000000114	-1	1003319	1001
211327410	1614600559	70	0	36.08802	-122.06055	6.7	325.8	325.0	61.0	61.0	SRID=4326;POINT(-122.06055 36.08802)	1	large	883297.2251529987	224.59377471034244	230.44444444444446	0.0	0.8000000000000114	-1	1003320	1001
211327410	1614600629	70	0	36.08984	-122.06209	6.7	325.1	326.0	70.0	70.0	SRID=4326;POINT(-122.06209 36.08984)	1	large	883297.2251529987	264.5672297228005	264.44444444444446	0.6999999999999886	0.8999999999999773	-1	1003321	1001
211327410	1614600700	70	0	36.09167	-122.06362	6.7	326.0	326.0	71.0	71.0	SRID=4326;POINT(-122.06362 36.09167)	1	large	883297.2251529987	265.0066301733084	268.22222222222223	0.8999999999999773	0.0	-1	1003322	1001
211327410	1614600769	70	0	36.09344	-122.06505	6.7	326.0	326.0	69.0	69.0	SRID=4326;POINT(-122.06505 36.09344)	1	large	883297.2251529987	253.6263242098171	260.66666666666663	0.0	0.0	-1	1003323	1001
211327410	1614600839	70	0	36.09527	-122.06654	6.8	326.8	326.0	70.0	70.0	SRID=4326;POINT(-122.06654 36.09527)	1	large	883297.2251529987	262.83837499769936	268.3333333333333	0.8000000000000114	0.8000000000000114	-1	1003324	1001
211327410	1614600909	70	0	36.09711	-122.06803	6.8	326.1	327.0	70.0	70.0	SRID=4326;POINT(-122.06803 36.09711)	1	large	883297.2251529987	263.83713013415564	268.3333333333333	0.6999999999999886	0.8999999999999773	-1	1003325	1001
211327410	1614600979	70	0	36.09897	-122.06953	6.8	327.1	328.0	70.0	70.0	SRID=4326;POINT(-122.06953 36.09897)	1	large	883297.2251529987	266.37266687705636	268.3333333333333	1.0	0.8999999999999773	-1	1003326	1001
211327410	1614601048	70	0	36.10086	-122.07095	6.8	328.8	328.0	69.0	69.0	SRID=4326;POINT(-122.07095 36.10086)	1	large	883297.2251529987	265.2539818208102	264.49999999999994	1.6999999999999886	0.8000000000000114	-1	1003327	1001
211327410	1614601120	70	0	36.10282	-122.0724	6.8	328.8	328.0	72.0	72.0	SRID=4326;POINT(-122.0724 36.10282)	1	large	883297.2251529987	273.93915696307187	275.99999999999994	0.0	0.8000000000000114	-1	1003328	1001
211327410	1614601189	70	0	36.10468	-122.07379	6.8	329.0	329.0	69.0	69.0	SRID=4326;POINT(-122.07379 36.10468)	1	large	883297.2251529987	260.663370027948	264.49999999999994	0.19999999999998863	0.0	-1	1003329	1001
211327410	1614601258	70	0	36.10652	-122.07518	6.9	328.1	329.0	69.0	69.0	SRID=4326;POINT(-122.07518 36.10652)	1	large	883297.2251529987	258.61557306184187	268.3333333333333	0.8999999999999773	0.8999999999999773	-1	1003346	1001
211327410	1614601319	70	0	36.10815	-122.07641	6.9	329.1	330.0	61.0	61.0	SRID=4326;POINT(-122.07641 36.10815)	1	large	883297.2251529987	229.02931788207127	237.22222222222226	1.0	0.8999999999999773	-1	1003362	1001
211327410	1614601390	70	0	36.11014	-122.07783	6.9	330.8	330.0	71.0	71.0	SRID=4326;POINT(-122.07783 36.11014)	1	large	883297.2251529987	275.54781305410506	276.1111111111111	1.6999999999999886	0.8000000000000114	-1	1003405	1001
211327410	1614601460	70	0	36.11209	-122.0792	6.9	329.1	330.0	70.0	70.0	SRID=4326;POINT(-122.0792 36.11209)	1	large	883297.2251529987	268.96818122446484	272.22222222222223	1.6999999999999886	0.8999999999999773	-1	1003363	1001
211327410	1614601530	70	0	36.11402	-122.08061	6.9	329.1	330.0	70.0	70.0	SRID=4326;POINT(-122.08061 36.11402)	1	large	883297.2251529987	268.8494811102134	272.22222222222223	0.0	0.8999999999999773	-1	1003393	1001
211327410	1614601599	70	0	36.11592	-122.08202	6.9	328.3	330.0	69.0	69.0	SRID=4326;POINT(-122.08202 36.11592)	1	large	883297.2251529987	265.7617970928967	268.3333333333333	0.8000000000000114	1.6999999999999886	-1	1003394	1001
211327410	1614601670	70	0	36.11788	-122.08344	6.9	330.1	331.0	71.0	71.0	SRID=4326;POINT(-122.08344 36.11788)	1	large	883297.2251529987	272.43617834598143	276.1111111111111	1.8000000000000114	0.8999999999999773	-1	1003395	1001
211327410	1614601738	70	0	36.11975	-122.08478	6.9	330.1	331.0	68.0	68.0	SRID=4326;POINT(-122.08478 36.11975)	1	large	883297.2251529987	259.198801594437	264.44444444444446	0.0	0.8999999999999773	-1	1003396	1001
211327410	1614601810	70	0	36.12173	-122.08619	6.8	330.1	331.0	72.0	72.0	SRID=4326;POINT(-122.08619 36.12173)	1	large	883297.2251529987	274.01401443879485	275.99999999999994	0.0	0.8999999999999773	-1	1003397	1001
211327410	1614601880	70	0	36.12362	-122.08754	6.8	330.1	331.0	70.0	70.0	SRID=4326;POINT(-122.08754 36.12362)	1	large	883297.2251529987	261.75647388667363	268.3333333333333	0.0	0.8999999999999773	-1	1003398	1001
211327410	1614601950	70	0	36.12556	-122.08891	6.8	330.0	330.0	70.0	70.0	SRID=4326;POINT(-122.08891 36.12556)	1	large	883297.2251529987	267.9169738473549	268.3333333333333	0.10000000000002274	0.0	-1	1003399	1001
211327410	1614602019	70	0	36.12743	-122.09027	6.8	329.1	330.0	69.0	69.0	SRID=4326;POINT(-122.09027 36.12743)	1	large	883297.2251529987	260.17525728258886	264.49999999999994	0.8999999999999773	0.8999999999999773	-1	1003400	1001
211327410	1614602090	70	0	36.12935	-122.09168	6.8	329.1	330.0	71.0	71.0	SRID=4326;POINT(-122.09168 36.12935)	1	large	883297.2251529987	267.8062567337	272.16666666666663	0.0	0.8999999999999773	-1	1003401	1001
211327410	1614602158	70	0	36.13122	-122.09308	6.8	329.1	330.0	68.0	68.0	SRID=4326;POINT(-122.09308 36.13122)	1	large	883297.2251529987	262.1693601880565	260.66666666666663	0.0	0.8999999999999773	-1	1003402	1001
211327410	1614602229	70	0	36.13313	-122.09449	6.9	329.1	330.0	71.0	71.0	SRID=4326;POINT(-122.09449 36.13313)	1	large	883297.2251529987	266.7742619368331	276.1111111111111	0.0	0.8999999999999773	-1	1003403	1001
211327410	1614602299	70	0	36.13504	-122.09592	6.9	329.1	330.0	70.0	70.0	SRID=4326;POINT(-122.09592 36.13504)	1	large	883297.2251529987	267.7766051762874	272.22222222222223	0.0	0.8999999999999773	-1	1003404	1001
211327410	1614602370	70	0	36.13699	-122.09735	6.9	328.3	330.0	71.0	71.0	SRID=4326;POINT(-122.09735 36.13699)	1	large	883297.2251529987	271.88310101863385	276.1111111111111	0.8000000000000114	1.6999999999999886	-1	1003406	1001
211327410	1614602440	70	0	36.13891	-122.09873	6.9	330.0	330.0	70.0	70.0	SRID=4326;POINT(-122.09873 36.13891)	1	large	883297.2251529987	266.317542816567	272.22222222222223	1.6999999999999886	0.0	-1	1003419	1001
211327410	1614602509	70	0	36.1408	-122.1001	6.9	329.1	330.0	69.0	69.0	SRID=4326;POINT(-122.1001 36.1408)	1	large	883297.2251529987	262.72260727243554	268.3333333333333	0.8999999999999773	0.8999999999999773	-1	1003407	1001
211327410	1614602579	70	0	36.1427	-122.10148	6.8	329.1	330.0	70.0	70.0	SRID=4326;POINT(-122.10148 36.1427)	1	large	883297.2251529987	264.2467397425165	268.3333333333333	0.0	0.8999999999999773	-1	1003408	1001
211327410	1614602649	70	0	36.14458	-122.10287	6.8	329.0	329.0	70.0	70.0	SRID=4326;POINT(-122.10287 36.14458)	1	large	883297.2251529987	262.6816173777568	268.3333333333333	0.10000000000002274	0.0	-1	1003409	1001
211327410	1614602719	70	0	36.14646	-122.10429	6.8	328.3	330.0	70.0	70.0	SRID=4326;POINT(-122.10429 36.14646)	1	large	883297.2251529987	264.1913676699342	268.3333333333333	0.6999999999999886	1.6999999999999886	-1	1003410	1001
211327410	1614602788	70	0	36.1483	-122.10568	6.8	329.1	330.0	69.0	69.0	SRID=4326;POINT(-122.10568 36.1483)	1	large	883297.2251529987	258.57946981644807	264.49999999999994	0.8000000000000114	0.8999999999999773	-1	1003411	1001
211327410	1614602849	70	0	36.14992	-122.10688	6.8	328.3	330.0	61.0	61.0	SRID=4326;POINT(-122.10688 36.14992)	1	large	883297.2251529987	226.4610378835034	233.83333333333331	0.8000000000000114	1.6999999999999886	-1	1003412	1001
211327410	1614602919	70	0	36.15185	-122.10829	6.8	330.1	331.0	70.0	70.0	SRID=4326;POINT(-122.10829 36.15185)	1	large	883297.2251529987	268.8172039431446	268.3333333333333	1.8000000000000114	0.8999999999999773	-1	1003413	1001
211327410	1614602990	70	0	36.15379	-122.10968	6.8	330.0	330.0	71.0	71.0	SRID=4326;POINT(-122.10968 36.15379)	1	large	883297.2251529987	268.865442268688	272.16666666666663	0.10000000000002274	0.0	-1	1003414	1001
211327410	1614603059	70	0	36.15566	-122.11106	6.8	329.1	330.0	69.0	69.0	SRID=4326;POINT(-122.11106 36.15566)	1	large	883297.2251529987	261.1448474279681	264.49999999999994	0.8999999999999773	0.8999999999999773	-1	1003415	1001
211327410	1614603130	70	0	36.15758	-122.11248	6.8	329.1	330.0	71.0	71.0	SRID=4326;POINT(-122.11248 36.15758)	1	large	883297.2251529987	268.2805926242425	272.16666666666663	0.0	0.8999999999999773	-1	1003416	1001
211327410	1614603198	70	0	36.15941	-122.1138	6.7	330.0	330.0	68.0	68.0	SRID=4326;POINT(-122.1138 36.15941)	1	large	883297.2251529987	254.04744998145145	256.8888888888889	0.8999999999999773	0.0	-1	1003417	1001
211327410	1614603270	70	0	36.16131	-122.11519	6.8	329.1	330.0	72.0	72.0	SRID=4326;POINT(-122.11519 36.16131)	1	large	883297.2251529987	264.7257358934912	275.99999999999994	0.8999999999999773	0.8999999999999773	-1	1003418	1001
211327410	1614603340	70	0	36.16321	-122.1166	6.8	329.1	330.0	70.0	70.0	SRID=4326;POINT(-122.1166 36.16321)	1	large	883297.2251529987	265.72092682093796	268.3333333333333	0.0	0.8999999999999773	-1	1003392	1001
211327410	1614603410	70	0	36.16512	-122.11799	6.9	329.0	329.0	70.0	70.0	SRID=4326;POINT(-122.11799 36.16512)	1	large	883297.2251529987	265.7538324851902	272.22222222222223	0.10000000000002274	0.0	-1	1003391	1001
211327410	1614603478	70	0	36.16699	-122.11941	6.9	329.1	330.0	68.0	68.0	SRID=4326;POINT(-122.11941 36.16699)	1	large	883297.2251529987	263.1521070336008	264.44444444444446	0.10000000000002274	0.8999999999999773	-1	1003390	1001
211327410	1614603550	70	0	36.16895	-122.12089	6.9	329.1	330.0	72.0	72.0	SRID=4326;POINT(-122.12089 36.16895)	1	large	883297.2251529987	275.39129366986543	280.0	0.0	0.8999999999999773	-1	1003389	1001
211327410	1614603611	70	0	36.1706	-122.12211	6.9	329.1	330.0	61.0	61.0	SRID=4326;POINT(-122.12211 36.1706)	1	large	883297.2251529987	230.5282046874452	237.22222222222226	0.0	0.8999999999999773	-1	1003364	1001
211327410	1614603679	70	0	36.17247	-122.12347	6.9	330.0	331.0	68.0	68.0	SRID=4326;POINT(-122.12347 36.17247)	1	large	883297.2251529987	260.1383191346211	264.44444444444446	0.8999999999999773	1.0	-1	1003365	1001
211327410	1614603750	70	0	36.17448	-122.12488	6.9	331.0	331.0	71.0	71.0	SRID=4326;POINT(-122.12488 36.17448)	1	large	883297.2251529987	277.08901469922307	276.1111111111111	1.0	0.0	-1	1003366	1001
211327410	1614603819	70	0	36.1764	-122.12622	6.9	330.8	330.0	69.0	69.0	SRID=4326;POINT(-122.12622 36.1764)	1	large	883297.2251529987	264.3513713251858	268.3333333333333	0.19999999999998863	0.8000000000000114	-1	1003367	1001
211327410	1614603889	70	0	36.17836	-122.12757	6.9	330.8	330.0	70.0	70.0	SRID=4326;POINT(-122.12757 36.17836)	1	large	883297.2251529987	269.0042287488424	272.22222222222223	0.0	0.8000000000000114	-1	1003368	1001
211327410	1614603958	70	0	36.18027	-122.1289	6.8	329.8	329.0	69.0	69.0	SRID=4326;POINT(-122.1289 36.18027)	1	large	883297.2251529987	262.8271356810701	264.49999999999994	1.0	0.8000000000000114	-1	1003369	1001
211327410	1614604029	70	0	36.1822	-122.13032	6.8	329.0	329.0	71.0	71.0	SRID=4326;POINT(-122.13032 36.1822)	1	large	883297.2251529987	269.28764571000977	272.16666666666663	0.8000000000000114	0.0	-1	1003370	1001
211327410	1614604099	70	0	36.1841	-122.13172	6.8	329.0	329.0	70.0	70.0	SRID=4326;POINT(-122.13172 36.1841)	1	large	883297.2251529987	265.2033876477116	268.3333333333333	0.0	0.0	-1	1003371	1001
211327410	1614604168	70	0	36.18597	-122.13312	6.8	329.1	330.0	69.0	69.0	SRID=4326;POINT(-122.13312 36.18597)	1	large	883297.2251529987	262.12203018864994	264.49999999999994	0.10000000000002274	0.8999999999999773	-1	1003372	1001
211327410	1614604240	70	0	36.18793	-122.13456	6.8	330.0	330.0	72.0	72.0	SRID=4326;POINT(-122.13456 36.18793)	1	large	883297.2251529987	273.36537334318024	275.99999999999994	0.8999999999999773	0.0	-1	1003373	1001
211327410	1614604308	70	0	36.1898	-122.13592	6.9	330.0	330.0	68.0	68.0	SRID=4326;POINT(-122.13592 36.1898)	1	large	883297.2251529987	260.1241000530477	264.44444444444446	0.0	0.0	-1	1003374	1001
211327410	1614604379	70	0	36.19173	-122.1373	6.9	330.1	330.0	71.0	71.0	SRID=4326;POINT(-122.1373 36.19173)	1	large	883297.2251529987	267.3100754005347	276.1111111111111	0.10000000000002274	0.10000000000002274	-1	1003375	1001
211327410	1614604449	70	0	36.19366	-122.13866	6.9	330.0	330.0	70.0	70.0	SRID=4326;POINT(-122.13866 36.19366)	1	large	883297.2251529987	266.3396634360491	272.22222222222223	0.10000000000002274	0.0	-1	1003376	1001
211327410	1614604510	70	0	36.19534	-122.13988	6.9	330.1	331.0	61.0	61.0	SRID=4326;POINT(-122.13988 36.19534)	1	large	883297.2251529987	233.60059203423873	237.22222222222226	0.10000000000002274	0.8999999999999773	-1	1003377	1001
211327410	1614604578	70	0	36.19723	-122.1412	6.8	330.8	330.0	68.0	68.0	SRID=4326;POINT(-122.1412 36.19723)	1	large	883297.2251529987	260.24969616920555	260.66666666666663	0.6999999999999886	0.8000000000000114	-1	1003378	1001
211327410	1614604698	70	0	36.20049	-122.14345	6.8	330.8	330.0	120.0	120.0	SRID=4326;POINT(-122.14345 36.20049)	1	large	883297.2251529987	447.6151525593346	459.99999999999994	0.0	0.8000000000000114	-1	1003379	1001
211327410	1614604769	70	0	36.20244	-122.1448	6.8	330.0	330.0	71.0	71.0	SRID=4326;POINT(-122.1448 36.20244)	1	large	883297.2251529987	267.9398102044584	272.16666666666663	0.8000000000000114	0.0	-1	1003380	1001
211327410	1614604839	70	0	36.20436	-122.14615	6.8	330.8	330.0	70.0	70.0	SRID=4326;POINT(-122.14615 36.20436)	1	large	883297.2251529987	264.80902319022937	268.3333333333333	0.8000000000000114	0.8000000000000114	-1	1003381	1001
211327410	1614604910	70	0	36.20627	-122.14754	6.8	329.0	329.0	71.0	71.0	SRID=4326;POINT(-122.14754 36.20627)	1	large	883297.2251529987	265.7193037723334	272.16666666666663	1.8000000000000114	0.0	-1	1003382	1001
211327410	1614604979	70	0	36.20817	-122.14896	6.8	329.0	329.0	69.0	69.0	SRID=4326;POINT(-122.14896 36.20817)	1	large	883297.2251529987	266.18386022318487	264.49999999999994	0.0	0.0	-1	1003383	1001
211327410	1614605050	70	0	36.21009	-122.15038	6.9	330.0	330.0	71.0	71.0	SRID=4326;POINT(-122.15038 36.21009)	1	large	883297.2251529987	268.2349856317124	276.1111111111111	1.0	0.0	-1	1003384	1001
211327410	1614605118	70	0	36.21198	-122.15175	6.9	330.1	331.0	68.0	68.0	SRID=4326;POINT(-122.15175 36.21198)	1	large	883297.2251529987	262.66393936254457	264.44444444444446	0.10000000000002274	0.8999999999999773	-1	1003385	1001
211327410	1614605179	70	0	36.21368	-122.15296	6.9	330.1	331.0	61.0	61.0	SRID=4326;POINT(-122.15296 36.21368)	1	large	883297.2251529987	235.1690616704148	237.22222222222226	0.0	0.8999999999999773	-1	1003386	1001
211327410	1614605249	70	0	36.21564	-122.15432	6.9	330.0	330.0	70.0	70.0	SRID=4326;POINT(-122.15432 36.21564)	1	large	883297.2251529987	269.44980230362074	272.22222222222223	0.10000000000002274	0.0	-1	1003387	1001
211327410	1614605321	70	0	36.21762	-122.15575	6.9	330.0	330.0	72.0	72.0	SRID=4326;POINT(-122.15575 36.21762)	1	large	883297.2251529987	274.9096551556087	280.0	0.0	0.0	-1	1003388	1001
211327410	1614605388	70	0	36.21948	-122.1571	6.9	329.0	330.0	67.0	67.0	SRID=4326;POINT(-122.1571 36.21948)	1	large	883297.2251529987	258.57447794078564	260.55555555555554	1.0	1.0	-1	1003420	1001
211327410	1614605460	70	0	36.22143	-122.15854	7.0	329.1	330.0	72.0	72.0	SRID=4326;POINT(-122.15854 36.22143)	1	large	883297.2251529987	272.30704171710187	284.0	0.10000000000002274	0.8999999999999773	-1	1003539	1001
211327410	1614605530	70	0	36.22347	-122.16002	7.0	330.1	331.0	70.0	70.0	SRID=4326;POINT(-122.16002 36.22347)	1	large	883297.2251529987	283.5625845094478	276.11111111111114	1.0	0.8999999999999773	-1	1003656	1001
211327410	1614605599	70	0	36.22542	-122.16139	7.1	330.0	330.0	69.0	69.0	SRID=4326;POINT(-122.16139 36.22542)	1	large	883297.2251529987	268.87717755587516	275.99999999999994	0.10000000000002274	0.0	-1	1003540	1001
211327410	1614605670	70	0	36.22742	-122.16282	7.1	330.0	330.0	71.0	71.0	SRID=4326;POINT(-122.16282 36.22742)	1	large	883297.2251529987	276.9723921954502	283.99999999999994	0.0	0.0	-1	1003688	1001
211327410	1614605739	70	0	36.22938	-122.16423	7.1	329.1	330.0	69.0	69.0	SRID=4326;POINT(-122.16423 36.22938)	1	large	883297.2251529987	271.85078286977813	275.99999999999994	0.8999999999999773	0.8999999999999773	-1	1003689	1001
211327410	1614605809	70	0	36.23135	-122.16567	7.1	329.1	330.0	70.0	70.0	SRID=4326;POINT(-122.16567 36.23135)	1	large	883297.2251529987	274.3577081387729	279.99999999999994	0.0	0.8999999999999773	-1	1003690	1001
211327410	1614605879	70	0	36.23337	-122.16714	7.1	329.1	330.0	70.0	70.0	SRID=4326;POINT(-122.16714 36.23337)	1	large	883297.2251529987	280.99591618535607	279.99999999999994	0.0	0.8999999999999773	-1	1003691	1001
211327410	1614605949	70	0	36.23534	-122.16857	7.1	330.0	330.0	70.0	70.0	SRID=4326;POINT(-122.16857 36.23534)	1	large	883297.2251529987	273.8608336956635	279.99999999999994	0.8999999999999773	0.0	-1	1003692	1001
211327410	1614606010	70	0	36.23708	-122.16985	7.2	329.0	329.0	61.0	61.0	SRID=4326;POINT(-122.16985 36.23708)	1	large	883297.2251529987	242.7242803059945	247.3888888888889	1.0	0.0	-1	1003693	1001
211327410	1614606078	70	0	36.239	-122.17131	7.2	328.2	329.0	68.0	68.0	SRID=4326;POINT(-122.17131 36.239)	1	large	883297.2251529987	270.2260818362601	275.77777777777777	0.8000000000000114	0.8000000000000114	-1	1003694	1001
211327410	1614606140	70	0	36.24073	-122.17268	7.2	326.6	329.0	62.0	62.0	SRID=4326;POINT(-122.17268 36.24073)	1	large	883297.2251529987	246.29830964918406	251.44444444444443	1.599999999999966	2.3999999999999773	-1	1003695	1001
211327410	1614606209	70	0	36.24267	-122.17426	7.2	327.8	331.0	69.0	69.0	SRID=4326;POINT(-122.17426 36.24267)	1	large	883297.2251529987	278.50728654466445	279.8333333333333	1.1999999999999886	3.1999999999999886	-1	1003696	1001
211327410	1614606279	70	0	36.24466	-122.17583	7.3	327.8	331.0	70.0	70.0	SRID=4326;POINT(-122.17583 36.24466)	1	large	883297.2251529987	283.0017675458711	287.77777777777777	0.0	3.1999999999999886	-1	1003697	1001
211327410	1614606340	70	0	36.24641	-122.17722	7.3	328.3	333.0	61.0	61.0	SRID=4326;POINT(-122.17722 36.24641)	1	large	883297.2251529987	249.35896020779805	250.77777777777777	0.5	4.699999999999989	-1	1003698	1001
211327410	1614606410	70	0	36.24844	-122.17869	7.3	331.0	335.0	70.0	70.0	SRID=4326;POINT(-122.17869 36.24844)	1	large	883297.2251529987	282.01550621889214	287.77777777777777	2.6999999999999886	4.0	-1	1003699	1001
211327410	1614606478	70	0	36.25049	-122.18002	7.3	332.8	336.0	68.0	68.0	SRID=4326;POINT(-122.18002 36.25049)	1	large	883297.2251529987	277.5075921861983	279.55555555555554	1.8000000000000114	3.1999999999999886	-1	1003701	1001
211327410	1614606539	70	0	36.25233	-122.18113	7.3	334.2	335.0	61.0	61.0	SRID=4326;POINT(-122.18113 36.25233)	1	large	883297.2251529987	245.4027207028666	250.77777777777777	1.3999999999999773	0.8000000000000114	-1	1003714	1001
211327410	1614606609	70	0	36.25445	-122.18244	7.3	333.2	334.0	70.0	70.0	SRID=4326;POINT(-122.18244 36.25445)	1	large	883297.2251529987	284.0828145082746	287.77777777777777	1.0	0.8000000000000114	-1	1000942	1001
211327410	1614606670	70	0	36.25626	-122.18364	7.3	331.4	333.0	61.0	61.0	SRID=4326;POINT(-122.18364 36.25626)	1	large	883297.2251529987	246.18557812085973	250.77777777777777	1.8000000000000114	1.6000000000000227	-1	1003702	1001
211327410	1614606740	70	0	36.25827	-122.1851	7.3	329.0	333.0	70.0	70.0	SRID=4326;POINT(-122.1851 36.25827)	1	large	883297.2251529987	279.44875622394164	287.77777777777777	2.3999999999999773	4.0	-1	1003703	1001
211327410	1614606809	70	0	36.26031	-122.18657	7.3	329.3	334.0	69.0	69.0	SRID=4326;POINT(-122.18657 36.26031)	1	large	883297.2251529987	283.03932458189195	283.66666666666663	0.30000000000001137	4.699999999999989	-1	1003704	1001
211327410	1614606880	70	0	36.26239	-122.18802	7.3	331.0	335.0	71.0	71.0	SRID=4326;POINT(-122.18802 36.26239)	1	large	883297.2251529987	286.22835642926555	291.88888888888886	1.6999999999999886	4.0	-1	1003705	1001
211327410	1614606948	70	0	36.26437	-122.18939	7.3	331.0	335.0	68.0	68.0	SRID=4326;POINT(-122.18939 36.26437)	1	large	883297.2251529987	271.9762851067023	279.55555555555554	0.0	4.0	-1	1003706	1001
211327410	1614607019	70	0	36.26647	-122.19083	7.3	331.0	335.0	71.0	71.0	SRID=4326;POINT(-122.19083 36.26647)	1	large	883297.2251529987	287.8419862604385	291.88888888888886	0.0	4.0	-1	1003707	1001
211327410	1614607090	70	0	36.26859	-122.19221	7.2	331.8	335.0	71.0	71.0	SRID=4326;POINT(-122.19221 36.26859)	1	large	883297.2251529987	287.17706592056845	287.9444444444444	0.8000000000000114	3.1999999999999886	-1	1003708	1001
211327410	1614607159	70	0	36.27068	-122.19353	7.2	332.6	335.0	69.0	69.0	SRID=4326;POINT(-122.19353 36.27068)	1	large	883297.2251529987	281.3018464888223	279.8333333333333	0.8000000000000114	2.3999999999999773	-1	1003709	1001
211327410	1614607210	70	0	36.27219	-122.19452	7.2	331.6	334.0	51.0	51.0	SRID=4326;POINT(-122.19452 36.27219)	1	large	883297.2251529987	204.8648590114149	206.83333333333331	1.0	2.3999999999999773	-1	1003710	1001
211327410	1614607279	70	0	36.27421	-122.19582	7.2	333.2	334.0	69.0	69.0	SRID=4326;POINT(-122.19582 36.27421)	1	large	883297.2251529987	272.95547883704273	279.8333333333333	1.599999999999966	0.8000000000000114	-1	1003711	1001
211327410	1614607350	70	0	36.27626	-122.19715	7.1	331.3	333.0	71.0	71.0	SRID=4326;POINT(-122.19715 36.27626)	1	large	883297.2251529987	277.488810468001	283.99999999999994	1.8999999999999773	1.6999999999999886	-1	1003712	1001
211327410	1614607419	70	0	36.27829	-122.19849	7.1	332.1	333.0	69.0	69.0	SRID=4326;POINT(-122.19849 36.27829)	1	large	883297.2251529987	275.82390873865177	275.99999999999994	0.8000000000000114	0.8999999999999773	-1	1003713	1001
211327410	1614607490	70	0	36.28025	-122.19981	7.1	332.3	334.0	71.0	71.0	SRID=4326;POINT(-122.19981 36.28025)	1	large	883297.2251529987	267.519246327252	283.99999999999994	0.19999999999998863	1.6999999999999886	-1	1003687	1001
211327410	1614607559	70	0	36.28228	-122.20111	7.0	333.1	334.0	69.0	69.0	SRID=4326;POINT(-122.20111 36.28228)	1	large	883297.2251529987	274.0130374830306	272.16666666666663	0.8000000000000114	0.8999999999999773	-1	1003686	1001
211327410	1614607630	70	0	36.28438	-122.20241	7.0	334.1	335.0	71.0	71.0	SRID=4326;POINT(-122.20241 36.28438)	1	large	883297.2251529987	281.484860075503	280.05555555555554	1.0	0.8999999999999773	-1	1003685	1001
211327410	1614607699	70	0	36.2864	-122.2036	7.0	335.6	334.0	69.0	69.0	SRID=4326;POINT(-122.2036 36.2864)	1	large	883297.2251529987	268.182697129758	272.16666666666663	1.5	1.6000000000000227	-1	1003684	1001
211327410	1614607770	70	0	36.28846	-122.20484	7.0	334.0	334.0	71.0	71.0	SRID=4326;POINT(-122.20484 36.28846)	1	large	883297.2251529987	274.60578931795305	280.05555555555554	1.6000000000000227	0.0	-1	1003659	1001
211327410	1614607841	70	0	36.29051	-122.2061	6.9	333.0	333.0	71.0	71.0	SRID=4326;POINT(-122.2061 36.29051)	1	large	883297.2251529987	274.386596933426	276.1111111111111	1.0	0.0	-1	1003660	1001
211327410	1614607910	70	0	36.29252	-122.20732	7.0	334.0	334.0	69.0	69.0	SRID=4326;POINT(-122.20732 36.29252)	1	large	883297.2251529987	268.3685943102854	272.16666666666663	1.0	0.0	-1	1003661	1001
211327410	1614607978	70	0	36.29453	-122.20852	7.0	334.0	334.0	68.0	68.0	SRID=4326;POINT(-122.20852 36.29453)	1	large	883297.2251529987	267.5174062265007	268.22222222222223	0.0	0.0	-1	1003662	1001
211327410	1614608049	70	0	36.29657	-122.20976	7.0	334.0	334.0	71.0	71.0	SRID=4326;POINT(-122.20976 36.29657)	1	large	883297.2251529987	272.4481774517529	280.05555555555554	0.0	0.0	-1	1003663	1001
211327410	1614608110	70	0	36.29839	-122.21083	6.9	334.8	334.0	61.0	61.0	SRID=4326;POINT(-122.21083 36.29839)	1	large	883297.2251529987	241.53257407193706	237.22222222222226	0.8000000000000114	0.8000000000000114	-1	1003664	1001
211327410	1614608179	70	0	36.30037	-122.21198	7.0	334.6	333.0	69.0	69.0	SRID=4326;POINT(-122.21198 36.30037)	1	large	883297.2251529987	262.1816945980527	272.16666666666663	0.19999999999998863	1.6000000000000227	-1	1003665	1001
211327410	1614608250	70	0	36.30245	-122.2132	7.0	334.6	333.0	71.0	71.0	SRID=4326;POINT(-122.2132 36.30245)	1	large	883297.2251529987	275.915846060375	280.05555555555554	0.0	1.6000000000000227	-1	1003666	1001
211327410	1614608320	70	0	36.30449	-122.21443	7.0	333.8	333.0	70.0	70.0	SRID=4326;POINT(-122.21443 36.30449)	1	large	883297.2251529987	272.01629844698226	276.11111111111114	0.8000000000000114	0.8000000000000114	-1	1003667	1001
211327410	1614608389	70	0	36.30651	-122.2157	7.1	332.8	332.0	69.0	69.0	SRID=4326;POINT(-122.2157 36.30651)	1	large	883297.2251529987	271.6006300244759	275.99999999999994	1.0	0.8000000000000114	-1	1003668	1001
211327410	1614608459	70	0	36.30858	-122.217	7.2	333.0	333.0	70.0	70.0	SRID=4326;POINT(-122.217 36.30858)	1	large	883297.2251529987	278.25887687053796	283.8888888888889	0.19999999999998863	0.0	-1	1003669	1001
211327410	1614608530	70	0	36.31067	-122.21829	7.2	333.0	333.0	71.0	71.0	SRID=4326;POINT(-122.21829 36.31067)	1	large	883297.2251529987	279.96126168091905	287.9444444444444	0.0	0.0	-1	1003670	1001
211327410	1614608598	70	0	36.31274	-122.21959	7.3	333.0	333.0	68.0	68.0	SRID=4326;POINT(-122.21959 36.31274)	1	large	883297.2251529987	278.2559962973961	279.55555555555554	0.0	0.0	-1	1003671	1001
211327410	1614608670	70	0	36.31488	-122.22093	7.3	333.0	333.0	72.0	72.0	SRID=4326;POINT(-122.22093 36.31488)	1	large	883297.2251529987	287.4902460366287	295.99999999999994	0.0	0.0	-1	1003672	1001
211327410	1614608739	70	0	36.31705	-122.22227	7.3	333.0	333.0	69.0	69.0	SRID=4326;POINT(-122.22227 36.31705)	1	large	883297.2251529987	290.69999026941036	283.66666666666663	0.0	0.0	-1	1003673	1001
211327410	1614608810	70	0	36.31918	-122.22359	7.4	333.0	333.0	71.0	71.0	SRID=4326;POINT(-122.22359 36.31918)	1	large	883297.2251529987	285.54404019712297	295.8333333333333	0.0	0.0	-1	1003674	1001
211327410	1614608879	70	0	36.32133	-122.22492	7.4	333.7	333.0	69.0	69.0	SRID=4326;POINT(-122.22492 36.32133)	1	large	883297.2251529987	288.11969046695214	287.5	0.6999999999999886	0.6999999999999886	-1	1003675	1001
211327410	1614608940	70	0	36.32317	-122.22604	7.4	334.3	332.0	61.0	61.0	SRID=4326;POINT(-122.22604 36.32317)	1	large	883297.2251529987	245.7893083875825	254.16666666666669	0.6000000000000227	2.3000000000000114	-1	1003676	1001
211327410	1614609010	70	0	36.3253	-122.22739	7.4	332.5	331.0	70.0	70.0	SRID=4326;POINT(-122.22739 36.3253)	1	large	883297.2251529987	286.855621637837	291.6666666666667	1.8000000000000114	1.5	-1	1003677	1001
211327410	1614609079	70	0	36.3274	-122.22871	7.4	333.3	331.0	69.0	69.0	SRID=4326;POINT(-122.22871 36.3274)	1	large	883297.2251529987	282.3293532355789	287.5	0.8000000000000114	2.3000000000000114	-1	1003678	1001
211327410	1614609148	70	0	36.32952	-122.23006	7.4	333.3	331.0	69.0	69.0	SRID=4326;POINT(-122.23006 36.32952)	1	large	883297.2251529987	285.7867997182166	287.5	0.0	2.3000000000000114	-1	1003679	1001
211327410	1614609209	70	0	36.33135	-122.23122	7.4	333.3	331.0	61.0	61.0	SRID=4326;POINT(-122.23122 36.33135)	1	large	883297.2251529987	246.45579053157556	254.16666666666669	0.0	2.3000000000000114	-1	1003680	1001
211327410	1614609279	70	0	36.33347	-122.23258	7.4	332.5	331.0	70.0	70.0	SRID=4326;POINT(-122.23258 36.33347)	1	large	883297.2251529987	286.2293094503844	291.6666666666667	0.8000000000000114	1.5	-1	1003681	1001
211327410	1614609348	70	0	36.33557	-122.23399	7.4	330.7	330.0	69.0	69.0	SRID=4326;POINT(-122.23399 36.33557)	1	large	883297.2251529987	286.38491000800843	287.5	1.8000000000000114	0.6999999999999886	-1	1003682	1001
211327410	1614609409	70	0	36.33732	-122.23523	7.4	330.0	330.0	61.0	61.0	SRID=4326;POINT(-122.23523 36.33732)	1	large	883297.2251529987	241.72450080241563	254.16666666666669	0.6999999999999886	0.0	-1	1003683	1001
211327410	1614609478	70	0	36.3394	-122.23672	7.4	329.4	331.0	69.0	69.0	SRID=4326;POINT(-122.23672 36.3394)	1	large	883297.2251529987	288.0881338859104	287.5	0.6000000000000227	1.6000000000000227	-1	1003700	1001
211327410	1614609550	70	0	36.34156	-122.23821	7.4	331.2	332.0	72.0	72.0	SRID=4326;POINT(-122.23821 36.34156)	1	large	883297.2251529987	296.41959689298153	300.0	1.8000000000000114	0.8000000000000114	-1	1003716	1001
211327410	1614609619	70	0	36.34364	-122.23962	7.4	331.7	331.0	69.0	69.0	SRID=4326;POINT(-122.23962 36.34364)	1	large	883297.2251529987	284.27475491366033	287.5	0.5	0.6999999999999886	-1	1003759	1001
211327410	1614609690	70	0	36.34573	-122.2412	7.4	327.6	330.0	71.0	71.0	SRID=4326;POINT(-122.2412 36.34573)	1	large	883297.2251529987	293.57626011939124	295.8333333333333	4.099999999999966	2.3999999999999773	-1	1003717	1001
211327410	1614609759	70	0	36.34769	-122.24278	7.4	326.5	332.0	69.0	69.0	SRID=4326;POINT(-122.24278 36.34769)	1	large	883297.2251529987	280.4020762986137	287.5	1.1000000000000227	5.5	-1	1003747	1001
211327410	1614609828	70	0	36.34972	-122.24441	7.5	326.9	333.0	69.0	69.0	SRID=4326;POINT(-122.24441 36.34972)	1	large	883297.2251529987	290.0743659203113	291.3333333333333	0.39999999999997726	6.100000000000023	-1	1003748	1001
211327410	1614609889	70	0	36.35146	-122.24583	7.5	326.5	335.0	61.0	61.0	SRID=4326;POINT(-122.24583 36.35146)	1	large	883297.2251529987	249.8472680729194	257.5555555555556	0.39999999999997726	8.5	-1	1003749	1001
211327410	1614609959	70	0	36.35353	-122.2474	7.5	329.3	337.0	70.0	70.0	SRID=4326;POINT(-122.2474 36.35353)	1	large	883297.2251529987	291.01850115060245	295.55555555555554	2.8000000000000114	7.699999999999989	-1	1003750	1001
211327410	1614610029	70	0	36.35562	-122.2489	7.5	331.0	338.0	70.0	70.0	SRID=4326;POINT(-122.2489 36.35562)	1	large	883297.2251529987	289.596619568396	295.55555555555554	1.6999999999999886	7.0	-1	1003751	1001
211327410	1614610098	70	0	36.35775	-122.25034	7.4	330.8	337.0	69.0	69.0	SRID=4326;POINT(-122.25034 36.35775)	1	large	883297.2251529987	290.9153997384793	287.5	0.19999999999998863	6.199999999999989	-1	1003752	1001
211327410	1614610160	70	0	36.35961	-122.25159	7.5	330.9	337.0	62.0	62.0	SRID=4326;POINT(-122.25159 36.35961)	1	large	883297.2251529987	253.69103261937715	261.77777777777777	0.0999999999999659	6.100000000000023	-1	1003753	1001
211327410	1614610229	70	0	36.36174	-122.25305	7.5	330.6	336.0	69.0	69.0	SRID=4326;POINT(-122.25305 36.36174)	1	large	883297.2251529987	291.8471039872085	291.3333333333333	0.2999999999999545	5.399999999999977	-1	1003754	1001
211327410	1614610290	70	0	36.36355	-122.2543	7.5	330.6	336.0	61.0	61.0	SRID=4326;POINT(-122.2543 36.36355)	1	large	883297.2251529987	248.44043255917651	257.5555555555556	0.0	5.399999999999977	-1	1003755	1001
211327410	1614610359	70	0	36.36568	-122.25577	7.5	330.6	336.0	69.0	69.0	SRID=4326;POINT(-122.25577 36.36568)	1	large	883297.2251529987	292.3149360855599	291.3333333333333	0.0	5.399999999999977	-1	1003756	1001
211327410	1614610428	70	0	36.36778	-122.25721	7.5	330.6	336.0	69.0	69.0	SRID=4326;POINT(-122.25721 36.36778)	1	large	883297.2251529987	287.75804127750695	291.3333333333333	0.0	5.399999999999977	-1	1003757	1001
211327410	1614610489	70	0	36.36964	-122.25848	7.5	330.6	336.0	61.0	61.0	SRID=4326;POINT(-122.25848 36.36964)	1	large	883297.2251529987	254.61522062560815	257.5555555555556	0.0	5.399999999999977	-1	1003758	1001
211327410	1614610559	70	0	36.37178	-122.25993	7.5	331.0	338.0	70.0	70.0	SRID=4326;POINT(-122.25993 36.37178)	1	large	883297.2251529987	292.42038938870934	295.55555555555554	0.39999999999997726	7.0	-1	1003760	1001
211327410	1614610630	70	0	36.37396	-122.26134	7.5	332.9	339.0	71.0	71.0	SRID=4326;POINT(-122.26134 36.37396)	1	large	883297.2251529987	294.81469283553696	299.77777777777777	1.8999999999999773	6.100000000000023	-1	1003773	1001
211327410	1614610699	70	0	36.37607	-122.26265	7.5	333.6	339.0	69.0	69.0	SRID=4326;POINT(-122.26265 36.37607)	1	large	883297.2251529987	282.9277325178588	291.3333333333333	0.7000000000000455	5.399999999999977	-1	1003761	1001
211327410	1614610769	70	0	36.37828	-122.26395	7.4	334.3	339.0	70.0	70.0	SRID=4326;POINT(-122.26395 36.37828)	1	large	883297.2251529987	293.2673558383719	291.6666666666667	0.6999999999999886	4.699999999999989	-1	1003762	1001
211327410	1614610799	70	0	36.37922	-122.26449	7.4	335.1	339.0	30.0	30.0	SRID=4326;POINT(-122.26449 36.37922)	1	large	883297.2251529987	124.20421777839717	125.0	0.8000000000000114	3.8999999999999773	-1	1003763	1001
211327410	1614610870	70	0	36.38142	-122.26579	7.4	333.3	338.0	71.0	71.0	SRID=4326;POINT(-122.26579 36.38142)	1	large	883297.2251529987	292.1836005324101	295.8333333333333	1.8000000000000114	4.699999999999989	-1	1003764	1001
211327410	1614610939	70	0	36.3835	-122.26708	7.4	332.5	338.0	69.0	69.0	SRID=4326;POINT(-122.26708 36.3835)	1	large	883297.2251529987	278.8402659866058	287.5	0.8000000000000114	5.5	-1	1003765	1001
211327410	1614611010	70	0	36.38567	-122.26844	7.3	332.5	338.0	71.0	71.0	SRID=4326;POINT(-122.26844 36.38567)	1	large	883297.2251529987	291.522562479935	291.88888888888886	0.0	5.5	-1	1003766	1001
211327410	1614611079	70	0	36.38776	-122.26975	7.3	334.3	339.0	69.0	69.0	SRID=4326;POINT(-122.26975 36.38776)	1	large	883297.2251529987	280.7797571081908	283.66666666666663	1.8000000000000114	4.699999999999989	-1	1003767	1001
211327410	1614611140	70	0	36.38959	-122.27084	7.3	334.3	339.0	61.0	61.0	SRID=4326;POINT(-122.27084 36.38959)	1	large	883297.2251529987	243.4009714717151	250.77777777777777	0.0	4.699999999999989	-1	1003768	1001
211327410	1614611210	70	0	36.39171	-122.27213	7.3	334.3	339.0	70.0	70.0	SRID=4326;POINT(-122.27213 36.39171)	1	large	883297.2251529987	283.12770656025003	287.77777777777777	0.0	4.699999999999989	-1	1003769	1001
211327410	1614611279	70	0	36.3938	-122.27338	7.2	333.4	339.0	69.0	69.0	SRID=4326;POINT(-122.27338 36.3938)	1	large	883297.2251529987	278.196229284254	279.8333333333333	0.9000000000000341	5.600000000000023	-1	1003770	1001
211327410	1614611350	70	0	36.39597	-122.27467	7.2	334.2	339.0	71.0	71.0	SRID=4326;POINT(-122.27467 36.39597)	1	large	883297.2251529987	288.51335945247826	287.9444444444444	0.8000000000000114	4.800000000000011	-1	1003771	1001
211327410	1614611419	70	0	36.39804	-122.27591	7.2	335.2	340.0	69.0	69.0	SRID=4326;POINT(-122.27591 36.39804)	1	large	883297.2251529987	275.6141631155238	279.8333333333333	1.0	4.800000000000011	-1	1003772	1001
211327410	1614611488	70	0	36.40013	-122.27711	7.2	335.2	340.0	69.0	69.0	SRID=4326;POINT(-122.27711 36.40013)	1	large	883297.2251529987	276.1181601254727	279.8333333333333	0.0	4.800000000000011	-1	1003746	1001
211327410	1614611560	70	0	36.40228	-122.27828	7.1	335.9	340.0	72.0	72.0	SRID=4326;POINT(-122.27828 36.40228)	1	large	883297.2251529987	281.4721244911999	287.99999999999994	0.6999999999999886	4.100000000000023	-1	1003745	1001
211327410	1614611629	70	0	36.40437	-122.27944	7.2	335.8	339.0	69.0	69.0	SRID=4326;POINT(-122.27944 36.40437)	1	large	883297.2251529987	274.50685717890656	279.8333333333333	0.0999999999999659	3.1999999999999886	-1	1003744	1001
211327410	1614611699	70	0	36.40648	-122.28063	7.2	335.0	339.0	70.0	70.0	SRID=4326;POINT(-122.28063 36.40648)	1	large	883297.2251529987	277.8869793032302	283.8888888888889	0.8000000000000114	4.0	-1	1003743	1001
211327410	1614611770	70	0	36.40862	-122.28186	7.2	335.8	339.0	71.0	71.0	SRID=4326;POINT(-122.28186 36.40862)	1	large	883297.2251529987	282.7714563447206	287.9444444444444	0.8000000000000114	3.1999999999999886	-1	1003718	1001
211327410	1614611840	70	0	36.41071	-122.28307	7.2	334.8	338.0	70.0	70.0	SRID=4326;POINT(-122.28307 36.41071)	1	large	883297.2251529987	276.5210909459589	283.8888888888889	1.0	3.1999999999999886	-1	1003719	1001
211327410	1614611909	70	0	36.41282	-122.28431	7.2	335.0	339.0	69.0	69.0	SRID=4326;POINT(-122.28431 36.41282)	1	large	883297.2251529987	279.926871354273	279.8333333333333	0.19999999999998863	4.0	-1	1003720	1001
211327410	1614611979	70	0	36.41496	-122.28553	7.2	335.0	339.0	70.0	70.0	SRID=4326;POINT(-122.28553 36.41496)	1	large	883297.2251529987	282.3609129825327	283.8888888888889	0.0	4.0	-1	1003721	1001
211327410	1614612050	70	0	36.41712	-122.28673	7.2	336.8	340.0	71.0	71.0	SRID=4326;POINT(-122.28673 36.41712)	1	large	883297.2251529987	283.7391653933297	287.9444444444444	1.8000000000000114	3.1999999999999886	-1	1003722	1001
211327410	1614612120	70	0	36.41924	-122.28787	7.2	336.6	339.0	70.0	70.0	SRID=4326;POINT(-122.28787 36.41924)	1	large	883297.2251529987	277.00492855975506	283.8888888888889	0.19999999999998863	2.3999999999999773	-1	1003723	1001
211327410	1614612189	70	0	36.42138	-122.28902	7.2	336.6	339.0	69.0	69.0	SRID=4326;POINT(-122.28902 36.42138)	1	large	883297.2251529987	279.58792763056465	279.8333333333333	0.0	2.3999999999999773	-1	1003724	1001
211327410	1614612258	70	0	36.42351	-122.29014	7.2	337.4	339.0	69.0	69.0	SRID=4326;POINT(-122.29014 36.42351)	1	large	883297.2251529987	277.33888522642405	279.8333333333333	0.7999999999999545	1.6000000000000227	-1	1003725	1001
211327410	1614612319	70	0	36.42535	-122.29113	7.1	336.5	339.0	61.0	61.0	SRID=4326;POINT(-122.29113 36.42535)	1	large	883297.2251529987	240.43837702185547	244.0	0.8999999999999773	2.5	-1	1003726	1001
211327410	1614612388	70	0	36.42748	-122.29228	7.1	337.3	339.0	69.0	69.0	SRID=4326;POINT(-122.29228 36.42748)	1	large	883297.2251529987	278.48593313843617	275.99999999999994	0.8000000000000114	1.6999999999999886	-1	1003727	1001
211327410	1614612461	70	0	36.42966	-122.29343	7.1	337.3	339.0	73.0	73.0	SRID=4326;POINT(-122.29343 36.42966)	1	large	883297.2251529987	283.9866809225988	291.99999999999994	0.0	1.6999999999999886	-1	1003728	1001
211327410	1614612529	70	0	36.43171	-122.29454	7.1	335.5	338.0	68.0	68.0	SRID=4326;POINT(-122.29454 36.43171)	1	large	883297.2251529987	268.14795700856524	271.99999999999994	1.8000000000000114	2.5	-1	1003729	1001
211327410	1614612598	70	0	36.43377	-122.2957	7.1	334.7	338.0	69.0	69.0	SRID=4326;POINT(-122.2957 36.43377)	1	large	883297.2251529987	271.2143918813205	275.99999999999994	0.8000000000000114	3.3000000000000114	-1	1003730	1001
211327410	1614612659	70	0	36.43559	-122.29675	7.1	335.7	339.0	61.0	61.0	SRID=4326;POINT(-122.29675 36.43559)	1	large	883297.2251529987	240.63427717023077	244.0	1.0	3.3000000000000114	-1	1003731	1001
211327410	1614612731	70	0	36.43775	-122.29797	7.1	334.9	339.0	72.0	72.0	SRID=4326;POINT(-122.29797 36.43775)	1	large	883297.2251529987	284.52596928557864	287.99999999999994	0.8000000000000114	4.100000000000023	-1	1003732	1001
211327410	1614612798	70	0	36.43977	-122.29907	7.1	336.7	340.0	67.0	67.0	SRID=4326;POINT(-122.29907 36.43977)	1	large	883297.2251529987	264.4626509572272	267.99999999999994	1.8000000000000114	3.3000000000000114	-1	1003733	1001
211327410	1614612859	70	0	36.44161	-122.30001	7.0	337.5	340.0	61.0	61.0	SRID=4326;POINT(-122.30001 36.44161)	1	large	883297.2251529987	238.54215812031458	240.61111111111114	0.8000000000000114	2.5	-1	1003734	1001
211327410	1614612930	70	0	36.44375	-122.3011	7.0	337.5	340.0	71.0	71.0	SRID=4326;POINT(-122.3011 36.44375)	1	large	883297.2251529987	277.3136422169062	280.05555555555554	0.0	2.5	-1	1003735	1001
211327410	1614613001	70	0	36.44582	-122.30218	7.0	336.5	339.0	71.0	71.0	SRID=4326;POINT(-122.30218 36.44582)	1	large	883297.2251529987	269.1967002515231	280.05555555555554	1.0	2.5	-1	1003736	1001
211327410	1614613070	70	0	36.4479	-122.3033	7.0	336.5	339.0	69.0	69.0	SRID=4326;POINT(-122.3033 36.4479)	1	large	883297.2251529987	271.8219062634902	272.16666666666663	0.0	2.5	-1	1003737	1001
211327410	1614613140	70	0	36.44996	-122.3044	7.0	337.1	338.0	70.0	70.0	SRID=4326;POINT(-122.3044 36.44996)	1	large	883297.2251529987	268.8519307536106	276.11111111111114	0.6000000000000227	0.8999999999999773	-1	1003738	1001
211327410	1614613209	70	0	36.45203	-122.30557	7.0	334.5	337.0	69.0	69.0	SRID=4326;POINT(-122.30557 36.45203)	1	large	883297.2251529987	272.69612506313536	272.16666666666663	2.6000000000000227	2.5	-1	1003739	1001
211327410	1614613278	70	0	36.45405	-122.30674	7.0	334.5	337.0	69.0	69.0	SRID=4326;POINT(-122.30674 36.45405)	1	large	883297.2251529987	267.25610714496577	272.16666666666663	0.0	2.5	-1	1003740	1001
211327410	1614613349	70	0	36.45609	-122.30799	7.0	334.5	337.0	71.0	71.0	SRID=4326;POINT(-122.30799 36.45609)	1	large	883297.2251529987	272.773885712526	280.05555555555554	0.0	2.5	-1	1003741	1001
211327410	1614613420	70	0	36.45818	-122.30929	7.0	333.7	337.0	71.0	71.0	SRID=4326;POINT(-122.30929 36.45818)	1	large	883297.2251529987	280.2946743197768	280.05555555555554	0.8000000000000114	3.3000000000000114	-1	1003742	1001
211327410	1614613490	70	0	36.46021	-122.31055	7.0	333.7	337.0	70.0	70.0	SRID=4326;POINT(-122.31055 36.46021)	1	large	883297.2251529987	272.13021074482737	276.11111111111114	0.0	3.3000000000000114	-1	1003658	1001
211327410	1614613559	70	0	36.4622	-122.31174	7.0	333.9	338.0	69.0	69.0	SRID=4326;POINT(-122.31174 36.4622)	1	large	883297.2251529987	264.8357841200622	272.16666666666663	0.19999999999998863	4.100000000000023	-1	1003715	1001
211327410	1614613630	70	0	36.46431	-122.31297	7.0	335.5	338.0	71.0	71.0	SRID=4326;POINT(-122.31297 36.46431)	1	large	883297.2251529987	279.48109972180305	280.05555555555554	1.6000000000000227	2.5	-1	1003657	1001
211327410	1614613699	70	0	36.46635	-122.31416	7.0	333.7	337.0	69.0	69.0	SRID=4326;POINT(-122.31416 36.46635)	1	large	883297.2251529987	270.24121576195466	272.16666666666663	1.8000000000000114	3.3000000000000114	-1	1003597	1001
211327410	1614613770	70	0	36.46842	-122.31541	7.0	334.5	337.0	71.0	71.0	SRID=4326;POINT(-122.31541 36.46842)	1	large	883297.2251529987	275.99250997063695	280.05555555555554	0.8000000000000114	2.5	-1	1003570	1001
211327410	1614613839	70	0	36.47041	-122.31664	7.0	333.7	337.0	69.0	69.0	SRID=4326;POINT(-122.31664 36.47041)	1	large	883297.2251529987	266.5373872740515	272.16666666666663	0.8000000000000114	3.3000000000000114	-1	1003571	1001
211327410	1614613910	70	0	36.47248	-122.31791	7.0	333.7	337.0	71.0	71.0	SRID=4326;POINT(-122.31791 36.47248)	1	large	883297.2251529987	276.84390530800147	280.05555555555554	0.0	3.3000000000000114	-1	1003572	1001
211327410	1614613979	70	0	36.47448	-122.31913	7.0	333.7	337.0	69.0	69.0	SRID=4326;POINT(-122.31913 36.47448)	1	large	883297.2251529987	267.1783493055027	272.16666666666663	0.0	3.3000000000000114	-1	1003573	1001
211327410	1614614050	70	0	36.47655	-122.32037	7.0	333.7	337.0	71.0	71.0	SRID=4326;POINT(-122.32037 36.47655)	1	large	883297.2251529987	275.5644182374921	280.05555555555554	0.0	3.3000000000000114	-1	1003574	1001
211327410	1614614119	70	0	36.47856	-122.32156	6.9	333.6	337.0	69.0	69.0	SRID=4326;POINT(-122.32156 36.47856)	1	large	883297.2251529987	266.9861063076341	268.3333333333333	0.0999999999999659	3.3999999999999773	-1	1003575	1001
211327410	1614614189	70	0	36.4806	-122.32275	6.9	335.3	337.0	70.0	70.0	SRID=4326;POINT(-122.32275 36.4806)	1	large	883297.2251529987	270.23275957523737	272.22222222222223	1.6999999999999886	1.6999999999999886	-1	1003576	1001
211327410	1614614259	70	0	36.48261	-122.32396	6.9	334.5	337.0	70.0	70.0	SRID=4326;POINT(-122.32396 36.48261)	1	large	883297.2251529987	267.8242056007243	272.22222222222223	0.8000000000000114	2.5	-1	1003577	1001
211327410	1614614329	70	0	36.48462	-122.32517	6.9	334.5	337.0	70.0	70.0	SRID=4326;POINT(-122.32517 36.48462)	1	large	883297.2251529987	267.8229563982054	272.22222222222223	0.0	2.5	-1	1003578	1001
211327410	1614614390	70	0	36.48635	-122.3262	6.9	333.6	337.0	61.0	61.0	SRID=4326;POINT(-122.3262 36.48635)	1	large	883297.2251529987	230.0313345781547	237.22222222222226	0.8999999999999773	3.3999999999999773	-1	1003579	1001
211327410	1614614400	70	0	36.48663	-122.32637	6.9	333.6	337.0	10.0	10.0	SRID=4326;POINT(-122.32637 36.48663)	1	large	883297.2251529987	37.369670687151995	50.0	0.0	3.3999999999999773	-1	1003580	1001
211327410	1614614469	70	0	36.48863	-122.32755	6.9	335.3	337.0	69.0	69.0	SRID=4326;POINT(-122.32755 36.48863)	1	large	883297.2251529987	265.48175548731245	268.3333333333333	1.6999999999999886	1.6999999999999886	-1	1003581	1001
211327410	1614614530	70	0	36.49039	-122.32858	6.9	335.3	337.0	61.0	61.0	SRID=4326;POINT(-122.32858 36.49039)	1	large	883297.2251529987	233.27452934573736	237.22222222222226	0.0	1.6999999999999886	-1	1003583	1001
211327410	1614614599	70	0	36.49242	-122.32976	6.9	335.3	337.0	69.0	69.0	SRID=4326;POINT(-122.32976 36.49242)	1	large	883297.2251529987	268.7295568786492	268.3333333333333	0.0	1.6999999999999886	-1	1003596	1001
211327410	1614614668	70	0	36.49443	-122.33093	6.9	335.3	337.0	69.0	69.0	SRID=4326;POINT(-122.33093 36.49443)	1	large	883297.2251529987	266.1476692183939	268.3333333333333	0.0	1.6999999999999886	-1	1003584	1001
211327410	1614614729	70	0	36.49618	-122.33192	6.9	336.1	337.0	61.0	61.0	SRID=4326;POINT(-122.33192 36.49618)	1	large	883297.2251529987	230.55393682325217	237.22222222222226	0.8000000000000114	0.8999999999999773	-1	1003585	1001
211327410	1614614800	70	0	36.49825	-122.33307	6.9	335.3	337.0	71.0	71.0	SRID=4326;POINT(-122.33307 36.49825)	1	large	883297.2251529987	271.87228230107735	276.1111111111111	0.8000000000000114	1.6999999999999886	-1	1003586	1001
211327410	1614614869	70	0	36.50026	-122.33416	6.8	337.0	337.0	69.0	69.0	SRID=4326;POINT(-122.33416 36.50026)	1	large	883297.2251529987	262.9454877330051	264.49999999999994	1.6999999999999886	0.0	-1	1003587	1001
211327410	1614614938	70	0	36.50224	-122.3353	6.8	336.1	337.0	69.0	69.0	SRID=4326;POINT(-122.3353 36.50224)	1	large	883297.2251529987	261.6572251277496	264.49999999999994	0.8999999999999773	0.8999999999999773	-1	1003588	1001
211327410	1614615009	70	0	36.50427	-122.33641	6.8	336.0	336.0	71.0	71.0	SRID=4326;POINT(-122.33641 36.50427)	1	large	883297.2251529987	265.9162381470071	272.16666666666663	0.10000000000002274	0.0	-1	1003589	1001
211327410	1614615079	70	0	36.50629	-122.33751	6.8	336.1	337.0	70.0	70.0	SRID=4326;POINT(-122.33751 36.50629)	1	large	883297.2251529987	264.42850165625384	268.3333333333333	0.10000000000002274	0.8999999999999773	-1	1003590	1001
211327410	1614615150	70	0	36.50832	-122.33859	6.8	337.0	337.0	71.0	71.0	SRID=4326;POINT(-122.33859 36.50832)	1	large	883297.2251529987	264.75544046386887	272.16666666666663	0.8999999999999773	0.0	-1	1003591	1001
211327410	1614615221	70	0	36.51039	-122.33972	6.8	336.0	336.0	71.0	71.0	SRID=4326;POINT(-122.33972 36.51039)	1	large	883297.2251529987	271.079654466111	272.16666666666663	1.0	0.0	-1	1003592	1001
211327410	1614615289	70	0	36.51239	-122.34079	6.8	336.0	336.0	68.0	68.0	SRID=4326;POINT(-122.34079 36.51239)	1	large	883297.2251529987	261.06888980864284	260.66666666666663	0.0	0.0	-1	1003593	1001
211327410	1614615358	70	0	36.5144	-122.34192	6.8	336.1	337.0	69.0	69.0	SRID=4326;POINT(-122.34192 36.5144)	1	large	883297.2251529987	264.5137111213308	264.49999999999994	0.10000000000002274	0.8999999999999773	-1	1003594	1001
211327410	1614615430	70	0	36.51648	-122.34302	6.8	337.8	337.0	72.0	72.0	SRID=4326;POINT(-122.34302 36.51648)	1	large	883297.2251529987	271.0210790652293	275.99999999999994	1.6999999999999886	0.8000000000000114	-1	1003595	1001
211327410	1614615499	70	0	36.5185	-122.34411	6.9	336.1	337.0	69.0	69.0	SRID=4326;POINT(-122.34411 36.5185)	1	large	883297.2251529987	264.03448449577064	268.3333333333333	1.6999999999999886	0.8999999999999773	-1	1003569	1001
211327410	1614615569	70	0	36.52054	-122.34519	6.9	337.0	337.0	70.0	70.0	SRID=4326;POINT(-122.34519 36.52054)	1	large	883297.2251529987	265.85097416341176	272.22222222222223	0.8999999999999773	0.0	-1	1003568	1001
211327410	1614615639	70	0	36.52262	-122.34625	6.9	338.0	338.0	70.0	70.0	SRID=4326;POINT(-122.34625 36.52262)	1	large	883297.2251529987	269.52263373382266	272.22222222222223	1.0	0.0	-1	1003567	1001
211327410	1614615709	70	0	36.5247	-122.34729	6.9	338.0	338.0	70.0	70.0	SRID=4326;POINT(-122.34729 36.5247)	1	large	883297.2251529987	268.79178024983423	272.22222222222223	0.0	0.0	-1	1003566	1001
211327410	1614615780	70	0	36.52684	-122.34835	7.0	337.8	337.0	71.0	71.0	SRID=4326;POINT(-122.34835 36.52684)	1	large	883297.2251529987	276.1839364909838	280.05555555555554	0.19999999999998863	0.8000000000000114	-1	1003541	1001
211327410	1614615849	70	0	36.52893	-122.34941	7.0	337.8	337.0	69.0	69.0	SRID=4326;POINT(-122.34941 36.52893)	1	large	883297.2251529987	270.628385449446	272.16666666666663	0.0	0.8000000000000114	-1	1003542	1001
211327410	1614615920	70	0	36.53104	-122.35047	7.0	338.6	337.0	71.0	71.0	SRID=4326;POINT(-122.35047 36.53104)	1	large	883297.2251529987	272.8470464059781	280.05555555555554	0.8000000000000114	1.6000000000000227	-1	1003543	1001
211327410	1614615988	70	0	36.53313	-122.35153	7.1	337.6	336.0	68.0	68.0	SRID=4326;POINT(-122.35153 36.53313)	1	large	883297.2251529987	270.62644944876126	271.99999999999994	1.0	1.6000000000000227	-1	1003544	1001
211327410	1614616059	70	0	36.53525	-122.35265	7.1	336.8	336.0	71.0	71.0	SRID=4326;POINT(-122.35265 36.53525)	1	large	883297.2251529987	276.1797049971242	283.99999999999994	0.8000000000000114	0.8000000000000114	-1	1003545	1001
211327410	1614616129	70	0	36.53735	-122.35377	7.1	337.0	337.0	70.0	70.0	SRID=4326;POINT(-122.35377 36.53735)	1	large	883297.2251529987	273.97550848336874	279.99999999999994	0.19999999999998863	0.0	-1	1003546	1001
211327410	1614616198	70	0	36.53944	-122.35484	7.1	337.8	337.0	69.0	69.0	SRID=4326;POINT(-122.35484 36.53944)	1	large	883297.2251529987	270.9913033455512	275.99999999999994	0.8000000000000114	0.8000000000000114	-1	1003547	1001
211327410	1614616270	70	0	36.54165	-122.35592	7.1	337.8	337.0	72.0	72.0	SRID=4326;POINT(-122.35592 36.54165)	1	large	883297.2251529987	284.68756618207806	287.99999999999994	0.0	0.8000000000000114	-1	1003548	1001
211327410	1614616339	70	0	36.54379	-122.35697	7.2	337.7	337.0	69.0	69.0	SRID=4326;POINT(-122.35697 36.54379)	1	large	883297.2251529987	275.8188925949183	279.8333333333333	0.10000000000002274	0.6999999999999886	-1	1003549	1001
211327410	1614616410	70	0	36.54599	-122.35805	7.2	337.7	337.0	71.0	71.0	SRID=4326;POINT(-122.35805 36.54599)	1	large	883297.2251529987	283.5711116924649	287.9444444444444	0.0	0.6999999999999886	-1	1003550	1001
211327410	1614616480	70	0	36.54816	-122.3591	7.2	338.5	337.0	70.0	70.0	SRID=4326;POINT(-122.3591 36.54816)	1	large	883297.2251529987	279.1628025593335	283.8888888888889	0.8000000000000114	1.5	-1	1003551	1001
211327410	1614616549	70	0	36.55029	-122.36014	7.2	337.7	337.0	69.0	69.0	SRID=4326;POINT(-122.36014 36.55029)	1	large	883297.2251529987	274.346268327772	279.8333333333333	0.8000000000000114	0.6999999999999886	-1	1003552	1001
211327410	1614616620	70	0	36.55246	-122.36121	7.2	337.7	337.0	71.0	71.0	SRID=4326;POINT(-122.36121 36.55246)	1	large	883297.2251529987	279.86996061321526	287.9444444444444	0.0	0.6999999999999886	-1	1003553	1001
211327410	1614616691	70	0	36.55468	-122.36228	7.2	339.5	338.0	71.0	71.0	SRID=4326;POINT(-122.36228 36.55468)	1	large	883297.2251529987	285.44504139274414	287.9444444444444	1.8000000000000114	1.5	-1	1003554	1001
211327410	1614616758	70	0	36.5568	-122.3633	7.2	338.5	337.0	67.0	67.0	SRID=4326;POINT(-122.3633 36.5568)	1	large	883297.2251529987	272.5231576438617	271.7222222222222	1.0	1.5	-1	1003555	1001
211327410	1614616829	70	0	36.55904	-122.36438	7.2	339.3	337.0	71.0	71.0	SRID=4326;POINT(-122.36438 36.55904)	1	large	883297.2251529987	288.02730867633346	287.9444444444444	0.8000000000000114	2.3000000000000114	-1	1003556	1001
211327410	1614616899	70	0	36.56119	-122.36547	7.2	337.5	336.0	70.0	70.0	SRID=4326;POINT(-122.36547 36.56119)	1	large	883297.2251529987	278.36657358468045	283.8888888888889	1.8000000000000114	1.5	-1	1003557	1001
211327410	1614616970	70	0	36.56341	-122.36662	7.2	336.7	336.0	71.0	71.0	SRID=4326;POINT(-122.36662 36.56341)	1	large	883297.2251529987	288.3339477810637	287.9444444444444	0.8000000000000114	0.6999999999999886	-1	1003558	1001
211327410	1614617039	70	0	36.56552	-122.36771	7.2	337.7	337.0	69.0	69.0	SRID=4326;POINT(-122.36771 36.56552)	1	large	883297.2251529987	273.9337212807283	279.8333333333333	1.0	0.6999999999999886	-1	1003559	1001
211327410	1614617111	70	0	36.56774	-122.36884	7.2	337.7	337.0	72.0	72.0	SRID=4326;POINT(-122.36884 36.56774)	1	large	883297.2251529987	287.59185193227216	292.0	0.0	0.6999999999999886	-1	1003560	1001
211327410	1614617180	70	0	36.56988	-122.36992	7.2	338.0	338.0	69.0	69.0	SRID=4326;POINT(-122.36992 36.56988)	1	large	883297.2251529987	276.88770060321724	279.8333333333333	0.30000000000001137	0.0	-1	1003561	1001
211327410	1614617250	70	0	36.57202	-122.37094	7.1	339.6	338.0	70.0	70.0	SRID=4326;POINT(-122.37094 36.57202)	1	large	883297.2251529987	274.7525267408649	279.99999999999994	1.6000000000000227	1.6000000000000227	-1	1003562	1001
211327410	1614617319	70	0	36.57415	-122.37194	7.1	338.6	337.0	69.0	69.0	SRID=4326;POINT(-122.37194 36.57415)	1	large	883297.2251529987	272.942823673747	275.99999999999994	1.0	1.6000000000000227	-1	1003563	1001
211327410	1614617390	70	0	36.5763	-122.37297	7.1	338.6	337.0	71.0	71.0	SRID=4326;POINT(-122.37297 36.5763)	1	large	883297.2251529987	276.2165574462818	283.99999999999994	0.0	1.6000000000000227	-1	1003564	1001
211327410	1614617458	70	0	36.57838	-122.37403	7.1	337.8	337.0	68.0	68.0	SRID=4326;POINT(-122.37403 36.57838)	1	large	883297.2251529987	269.496798165281	271.99999999999994	0.8000000000000114	0.8000000000000114	-1	1003565	1001
211327410	1614617529	70	0	36.58053	-122.37505	7.1	338.6	337.0	71.0	71.0	SRID=4326;POINT(-122.37505 36.58053)	1	large	883297.2251529987	275.8678995289162	283.99999999999994	0.8000000000000114	1.6000000000000227	-1	1003582	1001
211327410	1614617599	70	0	36.58263	-122.3761	7.1	338.6	337.0	70.0	70.0	SRID=4326;POINT(-122.3761 36.58263)	1	large	883297.2251529987	271.35024808988334	279.99999999999994	0.0	1.6000000000000227	-1	1003598	1001
211327410	1614617669	70	0	36.58481	-122.37718	7.1	337.8	337.0	70.0	70.0	SRID=4326;POINT(-122.37718 36.58481)	1	large	883297.2251529987	281.32639167974634	279.99999999999994	0.8000000000000114	0.8000000000000114	-1	1003641	1001
211327410	1614617739	70	0	36.58695	-122.37824	7.1	338.6	337.0	70.0	70.0	SRID=4326;POINT(-122.37824 36.58695)	1	large	883297.2251529987	276.1568883005041	279.99999999999994	0.8000000000000114	1.6000000000000227	-1	1003599	1001
211327410	1614617808	70	0	36.58911	-122.3793	7.1	339.6	338.0	69.0	69.0	SRID=4326;POINT(-122.3793 36.58911)	1	large	883297.2251529987	278.38309911197246	275.99999999999994	1.0	1.6000000000000227	-1	1003629	1001
211327410	1614617879	70	0	36.59122	-122.38024	7.1	339.6	338.0	71.0	71.0	SRID=4326;POINT(-122.38024 36.59122)	1	large	883297.2251529987	268.680409771837	283.99999999999994	0.0	1.6000000000000227	-1	1003630	1001
211327410	1614617949	70	0	36.59342	-122.38126	7.1	339.4	337.0	70.0	70.0	SRID=4326;POINT(-122.38126 36.59342)	1	large	883297.2251529987	281.46706918551985	279.99999999999994	0.20000000000004547	2.3999999999999773	-1	1003631	1001
211327410	1614618009	70	0	36.59525	-122.38212	7.1	338.6	337.0	60.0	60.0	SRID=4326;POINT(-122.38212 36.59525)	1	large	883297.2251529987	234.52177159837146	239.99999999999997	0.7999999999999545	1.6000000000000227	-1	1003632	1001
211327410	1614618079	70	0	36.59741	-122.38312	7.1	338.6	337.0	70.0	70.0	SRID=4326;POINT(-122.38312 36.59741)	1	large	883297.2251529987	276.2987085562547	279.99999999999994	0.0	1.6000000000000227	-1	1003633	1001
211327410	1614618149	70	0	36.59959	-122.38411	7.1	340.2	337.0	70.0	70.0	SRID=4326;POINT(-122.38411 36.59959)	1	large	883297.2251529987	278.2107968824819	279.99999999999994	1.599999999999966	3.1999999999999886	-1	1003634	1001
211327410	1614618219	70	0	36.60178	-122.38511	7.1	340.2	337.0	70.0	70.0	SRID=4326;POINT(-122.38511 36.60178)	1	large	883297.2251529987	279.66794748341306	279.99999999999994	0.0	3.1999999999999886	-1	1003635	1001
211327410	1614618280	70	0	36.60364	-122.38597	7.1	340.2	337.0	61.0	61.0	SRID=4326;POINT(-122.38597 36.60364)	1	large	883297.2251529987	237.88419325654579	244.0	0.0	3.1999999999999886	-1	1003636	1001
211327410	1614618349	70	0	36.6058	-122.38699	7.1	340.2	337.0	69.0	69.0	SRID=4326;POINT(-122.38699 36.6058)	1	large	883297.2251529987	276.9770680567601	275.99999999999994	0.0	3.1999999999999886	-1	1003637	1001
211327410	1614618419	70	0	36.60798	-122.38794	7.2	340.1	337.0	70.0	70.0	SRID=4326;POINT(-122.38794 36.60798)	1	large	883297.2251529987	276.9026307605414	283.8888888888889	0.0999999999999659	3.1000000000000227	-1	1003638	1001
211327410	1614618490	70	0	36.61019	-122.38896	7.2	339.9	336.0	71.0	71.0	SRID=4326;POINT(-122.38896 36.61019)	1	large	883297.2251529987	282.58313808436617	287.9444444444444	0.20000000000004547	3.8999999999999773	-1	1003639	1001
211327410	1614618559	70	0	36.61234	-122.38995	7.2	338.3	336.0	69.0	69.0	SRID=4326;POINT(-122.38995 36.61234)	1	large	883297.2251529987	274.8326755187553	279.8333333333333	1.599999999999966	2.3000000000000114	-1	1003640	1001
211327410	1614618629	70	0	36.6145	-122.39096	7.2	340.1	337.0	70.0	70.0	SRID=4326;POINT(-122.39096 36.6145)	1	large	883297.2251529987	276.6312408211024	283.8888888888889	1.8000000000000114	3.1000000000000227	-1	1003642	1001
211327410	1614618701	70	0	36.61679	-122.39201	7.3	338.5	337.0	72.0	72.0	SRID=4326;POINT(-122.39201 36.61679)	1	large	883297.2251529987	292.5771086378462	295.99999999999994	1.6000000000000227	1.5	-1	1003655	1001
211327410	1614618770	70	0	36.619	-122.39298	7.3	340.1	337.0	69.0	69.0	SRID=4326;POINT(-122.39298 36.619)	1	large	883297.2251529987	280.9317814746334	283.66666666666663	1.6000000000000227	3.1000000000000227	-1	1003643	1001
211327410	1614618839	70	0	36.62114	-122.39396	7.2	340.1	337.0	69.0	69.0	SRID=4326;POINT(-122.39396 36.62114)	1	large	883297.2251529987	273.3700442256059	279.8333333333333	0.0	3.1000000000000227	-1	1003644	1001
211327410	1614618909	70	0	36.62341	-122.39506	7.2	340.1	337.0	70.0	70.0	SRID=4326;POINT(-122.39506 36.62341)	1	large	883297.2251529987	292.0498718330154	283.8888888888889	0.0	3.1000000000000227	-1	1003645	1001
211327410	1614618970	70	0	36.62524	-122.39585	7.2	339.3	337.0	61.0	61.0	SRID=4326;POINT(-122.39585 36.62524)	1	large	883297.2251529987	232.20228314606436	247.3888888888889	0.8000000000000114	2.3000000000000114	-1	1003646	1001
211327410	1614619038	70	0	36.6274	-122.39682	7.2	340.1	337.0	68.0	68.0	SRID=4326;POINT(-122.39682 36.6274)	1	large	883297.2251529987	275.2871333512591	275.77777777777777	0.8000000000000114	3.1000000000000227	-1	1003647	1001
211327410	1614619108	70	0	36.62952	-122.39776	7.2	340.1	337.0	70.0	70.0	SRID=4326;POINT(-122.39776 36.62952)	1	large	883297.2251529987	269.7949498876063	283.8888888888889	0.0	3.1000000000000227	-1	1003648	1001
211327410	1614619179	70	0	36.63174	-122.39881	7.2	340.1	337.0	71.0	71.0	SRID=4326;POINT(-122.39881 36.63174)	1	large	883297.2251529987	284.71720530478535	287.9444444444444	0.0	3.1000000000000227	-1	1003649	1001
211327410	1614619249	70	0	36.63391	-122.39981	7.2	339.3	337.0	70.0	70.0	SRID=4326;POINT(-122.39981 36.63391)	1	large	883297.2251529987	277.40737002071944	283.8888888888889	0.8000000000000114	2.3000000000000114	-1	1003650	1001
211327410	1614619318	70	0	36.63607	-122.40087	7.2	339.3	337.0	69.0	69.0	SRID=4326;POINT(-122.40087 36.63607)	1	large	883297.2251529987	278.3621577767184	279.8333333333333	0.0	2.3000000000000114	-1	1003651	1001
211327410	1614619389	70	0	36.63828	-122.40196	7.2	337.7	337.0	71.0	71.0	SRID=4326;POINT(-122.40196 36.63828)	1	large	883297.2251529987	284.9991940067092	287.9444444444444	1.6000000000000227	0.6999999999999886	-1	1003652	1001
211327410	1614619458	70	0	36.64037	-122.40297	7.2	338.5	337.0	69.0	69.0	SRID=4326;POINT(-122.40297 36.64037)	1	large	883297.2251529987	268.7871765391806	279.8333333333333	0.8000000000000114	1.5	-1	1003653	1001
211327410	1614619530	70	0	36.64265	-122.40408	7.1	338.8	338.0	72.0	72.0	SRID=4326;POINT(-122.40408 36.64265)	1	large	883297.2251529987	293.50904032781835	287.99999999999994	0.30000000000001137	0.8000000000000114	-1	1003654	1001
211327410	1614619600	70	0	36.6448	-122.40505	7.2	339.5	338.0	70.0	70.0	SRID=4326;POINT(-122.40505 36.6448)	1	large	883297.2251529987	274.1541056754077	283.8888888888889	0.6999999999999886	1.5	-1	1003628	1001
211327410	1614619669	70	0	36.64695	-122.40599	7.1	341.2	338.0	69.0	69.0	SRID=4326;POINT(-122.40599 36.64695)	1	large	883297.2251529987	273.1770127843645	275.99999999999994	1.6999999999999886	3.1999999999999886	-1	1003627	1001
211327410	1614619730	70	0	36.64883	-122.4068	7.1	340.2	337.0	61.0	61.0	SRID=4326;POINT(-122.4068 36.64883)	1	large	883297.2251529987	238.48937439452652	244.0	1.0	3.1999999999999886	-1	1003626	1001
211327410	1614619799	70	0	36.65095	-122.40777	7.1	339.2	336.0	69.0	69.0	SRID=4326;POINT(-122.40777 36.65095)	1	large	883297.2251529987	270.7757620343002	275.99999999999994	1.0	3.1999999999999886	-1	1003625	1001
211327410	1614619860	70	0	36.65281	-122.40865	7.1	339.2	336.0	61.0	61.0	SRID=4326;POINT(-122.40865 36.65281)	1	large	883297.2251529987	238.54857631774243	244.0	0.0	3.1999999999999886	-1	1003600	1001
211327410	1614619929	70	0	36.65492	-122.4097	7.0	339.2	336.0	69.0	69.0	SRID=4326;POINT(-122.4097 36.65492)	1	large	883297.2251529987	272.42963287472696	272.16666666666663	0.0	3.1999999999999886	-1	1003601	1001
211327410	1614619999	70	0	36.65703	-122.41074	7.0	337.4	335.0	70.0	70.0	SRID=4326;POINT(-122.41074 36.65703)	1	large	883297.2251529987	272.07082969111764	276.11111111111114	1.8000000000000114	2.3999999999999773	-1	1003602	1001
211327410	1614620069	70	0	36.65917	-122.4118	7.0	338.4	336.0	70.0	70.0	SRID=4326;POINT(-122.4118 36.65917)	1	large	883297.2251529987	276.12436422814187	276.11111111111114	1.0	2.3999999999999773	-1	1003603	1001
211327410	1614620130	70	0	36.661	-122.41271	7.0	337.6	336.0	61.0	61.0	SRID=4326;POINT(-122.41271 36.661)	1	large	883297.2251529987	236.2515819105692	240.61111111111114	0.7999999999999545	1.6000000000000227	-1	1003604	1001
211327410	1614620199	70	0	36.66319	-122.41379	7.0	338.4	336.0	69.0	69.0	SRID=4326;POINT(-122.41379 36.66319)	1	large	883297.2251529987	282.4037874467557	272.16666666666663	0.7999999999999545	2.3999999999999773	-1	1003605	1001
211327410	1614620269	70	0	36.66525	-122.41472	7.0	340.2	337.0	70.0	70.0	SRID=4326;POINT(-122.41472 36.66525)	1	large	883297.2251529987	262.69050920773196	276.11111111111114	1.8000000000000114	3.1999999999999886	-1	1003606	1001
211327410	1614620339	70	0	36.66735	-122.41563	6.9	340.3	337.0	70.0	70.0	SRID=4326;POINT(-122.41563 36.66735)	1	large	883297.2251529987	266.5570655803393	272.22222222222223	0.10000000000002274	3.3000000000000114	-1	1003607	1001
211327410	1614620410	70	0	36.66953	-122.41657	6.9	341.1	337.0	71.0	71.0	SRID=4326;POINT(-122.41657 36.66953)	1	large	883297.2251529987	276.5627201262514	276.1111111111111	0.8000000000000114	4.100000000000023	-1	1003608	1001
211327410	1614620480	70	0	36.67162	-122.41746	6.9	340.9	336.0	70.0	70.0	SRID=4326;POINT(-122.41746 36.67162)	1	large	883297.2251529987	264.79171672262606	272.22222222222223	0.20000000000004547	4.899999999999977	-1	1003609	1001
211327410	1614620549	70	0	36.67367	-122.41836	6.8	340.0	335.0	69.0	69.0	SRID=4326;POINT(-122.41836 36.67367)	1	large	883297.2251529987	260.58173727587405	264.49999999999994	0.8999999999999773	5.0	-1	1003610	1001
211327410	1614620619	70	0	36.67578	-122.41929	6.8	340.2	336.0	70.0	70.0	SRID=4326;POINT(-122.41929 36.67578)	1	large	883297.2251529987	268.3257563255419	268.3333333333333	0.19999999999998863	4.199999999999989	-1	1003611	1001
211327410	1614620680	70	0	36.67756	-122.4201	6.8	340.2	336.0	61.0	61.0	SRID=4326;POINT(-122.4201 36.67756)	1	large	883297.2251529987	227.19328383702924	233.83333333333331	0.0	4.199999999999989	-1	1003612	1001
211327410	1614620749	70	0	36.67959	-122.42102	6.8	340.2	336.0	69.0	69.0	SRID=4326;POINT(-122.42102 36.67959)	1	large	883297.2251529987	258.9769532754791	264.49999999999994	0.0	4.199999999999989	-1	1003613	1001
211327410	1614620818	70	0	36.68163	-122.42196	6.8	339.3	336.0	69.0	69.0	SRID=4326;POINT(-122.42196 36.68163)	1	large	883297.2251529987	260.76771723418824	264.49999999999994	0.8999999999999773	3.3000000000000114	-1	1003614	1001
211327410	1614620890	70	0	36.68377	-122.42294	6.8	340.2	336.0	72.0	72.0	SRID=4326;POINT(-122.42294 36.68377)	1	large	883297.2251529987	273.34605094774713	275.99999999999994	0.8999999999999773	4.199999999999989	-1	1003615	1001
211327410	1614620959	70	0	36.68581	-122.42387	6.8	339.2	335.0	69.0	69.0	SRID=4326;POINT(-122.42387 36.68581)	1	large	883297.2251529987	260.4319170250295	264.49999999999994	1.0	4.199999999999989	-1	1003616	1001
211327410	1614621029	70	0	36.68786	-122.42481	6.8	340.0	335.0	70.0	70.0	SRID=4326;POINT(-122.42481 36.68786)	1	large	883297.2251529987	261.88927188132357	268.3333333333333	0.8000000000000114	5.0	-1	1003617	1001
211327410	1614621101	70	0	36.68998	-122.42582	6.8	338.2	335.0	72.0	72.0	SRID=4326;POINT(-122.42582 36.68998)	1	large	883297.2251529987	272.11994677089905	275.99999999999994	1.8000000000000114	3.1999999999999886	-1	1003618	1001
211327410	1614621170	70	0	36.69202	-122.42682	6.8	338.3	335.0	69.0	69.0	SRID=4326;POINT(-122.42682 36.69202)	1	large	883297.2251529987	262.8345931769735	264.49999999999994	0.10000000000002274	3.3000000000000114	-1	1003619	1001
211327410	1614621238	70	0	36.694	-122.4278	6.8	338.3	335.0	68.0	68.0	SRID=4326;POINT(-122.4278 36.694)	1	large	883297.2251529987	255.4382702001004	260.66666666666663	0.0	3.3000000000000114	-1	1003620	1001
211327410	1614621309	70	0	36.6961	-122.42877	6.8	339.2	335.0	71.0	71.0	SRID=4326;POINT(-122.42877 36.6961)	1	large	883297.2251529987	268.5109367479656	272.16666666666663	0.8999999999999773	4.199999999999989	-1	1003621	1001
211327410	1614621379	70	0	36.69813	-122.42978	6.7	338.2	334.0	70.0	70.0	SRID=4326;POINT(-122.42978 36.69813)	1	large	883297.2251529987	262.07507836732225	264.44444444444446	1.0	4.199999999999989	-1	1003622	1001
211327410	1614621449	70	0	36.70012	-122.43085	6.8	336.5	334.0	70.0	70.0	SRID=4326;POINT(-122.43085 36.70012)	1	large	883297.2251529987	259.87643320453833	268.3333333333333	1.6999999999999886	2.5	-1	1003623	1001
211327410	1614621519	70	0	36.70216	-122.43196	6.8	336.6	335.0	70.0	70.0	SRID=4326;POINT(-122.43196 36.70216)	1	large	883297.2251529987	266.91037097329183	268.3333333333333	0.10000000000002274	1.6000000000000227	-1	1003624	1001
211327410	1614621589	70	0	36.70419	-122.43306	6.8	336.6	335.0	70.0	70.0	SRID=4326;POINT(-122.43306 36.70419)	1	large	883297.2251529987	265.4247017899566	268.3333333333333	0.0	1.6000000000000227	-1	1003304	1001
211327410	1614621599	70	0	36.70445	-122.4332	6.8	337.5	335.0	10.0	10.0	SRID=4326;POINT(-122.4332 36.70445)	1	large	883297.2251529987	33.96108009356507	50.0	0.8999999999999773	2.5	-1	1003538	1001
211327410	1614621670	70	0	36.70655	-122.43431	6.9	337.4	335.0	71.0	71.0	SRID=4326;POINT(-122.43431 36.70655)	1	large	883297.2251529987	273.5093862396052	276.1111111111111	0.10000000000002274	2.3999999999999773	-1	1003303	1001
211327410	1614621738	70	0	36.70855	-122.43539	6.9	336.4	334.0	68.0	68.0	SRID=4326;POINT(-122.43539 36.70855)	1	large	883297.2251529987	261.3557084687159	264.44444444444446	1.0	2.3999999999999773	-1	1003066	1001
211327410	1614621809	70	0	36.71059	-122.43662	6.9	333.8	333.0	71.0	71.0	SRID=4326;POINT(-122.43662 36.71059)	1	large	883297.2251529987	271.75928407549077	276.1111111111111	2.599999999999966	0.8000000000000114	-1	1002980	1001
211327410	1614621879	70	0	36.71256	-122.43791	6.9	332.1	333.0	70.0	70.0	SRID=4326;POINT(-122.43791 36.71256)	1	large	883297.2251529987	266.88706477872336	272.22222222222223	1.6999999999999886	0.8999999999999773	-1	1002981	1001
211327410	1614621949	70	0	36.71453	-122.43922	6.9	331.3	333.0	70.0	70.0	SRID=4326;POINT(-122.43922 36.71453)	1	large	883297.2251529987	267.79102081169935	272.22222222222223	0.8000000000000114	1.6999999999999886	-1	1002982	1001
211327410	1614622019	70	0	36.7165	-122.44053	6.9	331.5	334.0	70.0	70.0	SRID=4326;POINT(-122.44053 36.7165)	1	large	883297.2251529987	267.78956677377505	272.22222222222223	0.19999999999998863	2.5	-1	1002983	1001
211327410	1614622091	70	0	36.71849	-122.44181	6.9	332.5	335.0	72.0	72.0	SRID=4326;POINT(-122.44181 36.71849)	1	large	883297.2251529987	268.56036235857084	280.0	1.0	2.5	-1	1002984	1001
211327410	1614622159	70	0	36.72048	-122.44303	6.9	335.1	336.0	68.0	68.0	SRID=4326;POINT(-122.44303 36.72048)	1	large	883297.2251529987	265.9468958734483	264.44444444444446	2.6000000000000227	0.8999999999999773	-1	1002985	1001
211327410	1614622228	70	0	36.7225	-122.44417	6.9	335.0	335.0	69.0	69.0	SRID=4326;POINT(-122.44417 36.7225)	1	large	883297.2251529987	265.89015144936883	268.3333333333333	0.10000000000002274	0.0	-1	1002986	1001
211327410	1614622300	70	0	36.72461	-122.44537	7.0	336.6	335.0	72.0	72.0	SRID=4326;POINT(-122.44537 36.72461)	1	large	883297.2251529987	278.10414962988796	284.0	1.6000000000000227	1.6000000000000227	-1	1002987	1001
211327410	1614622361	70	0	36.72638	-122.44637	7.0	335.4	333.0	61.0	61.0	SRID=4326;POINT(-122.44637 36.72638)	1	large	883297.2251529987	233.02449144428718	240.61111111111114	1.2000000000000455	2.3999999999999773	-1	1002988	1001
211327410	1614622428	70	0	36.72837	-122.44758	7.0	333.4	331.0	67.0	67.0	SRID=4326;POINT(-122.44758 36.72837)	1	large	883297.2251529987	265.5163568041253	264.27777777777777	2.0	2.3999999999999773	-1	1002989	1001
211327410	1614622498	70	0	36.73036	-122.44896	7.0	331.6	330.0	70.0	70.0	SRID=4326;POINT(-122.44896 36.73036)	1	large	883297.2251529987	273.12165785415283	276.11111111111114	1.7999999999999545	1.6000000000000227	-1	1002990	1001
211327410	1614622569	70	0	36.73237	-122.4504	7.0	329.8	329.0	71.0	71.0	SRID=4326;POINT(-122.4504 36.73237)	1	large	883297.2251529987	278.0609606736132	280.05555555555554	1.8000000000000114	0.8000000000000114	-1	1002991	1001
211327410	1614622639	70	0	36.73434	-122.45186	7.1	329.1	330.0	70.0	70.0	SRID=4326;POINT(-122.45186 36.73434)	1	large	883297.2251529987	274.90033503285036	279.99999999999994	0.6999999999999886	0.8999999999999773	-1	1002993	1001
211327410	1614622710	70	0	36.73633	-122.45334	7.1	328.3	330.0	71.0	71.0	SRID=4326;POINT(-122.45334 36.73633)	1	large	883297.2251529987	277.94557731416774	283.99999999999994	0.8000000000000114	1.6999999999999886	-1	1003006	1001
211327410	1614622780	70	0	36.73833	-122.45478	7.1	329.3	331.0	70.0	70.0	SRID=4326;POINT(-122.45478 36.73833)	1	large	883297.2251529987	277.01826456915563	279.99999999999994	1.0	1.6999999999999886	-1	1002994	1001
211327410	1614622850	70	0	36.74036	-122.45616	7.2	331.2	332.0	70.0	70.0	SRID=4326;POINT(-122.45616 36.74036)	1	large	883297.2251529987	277.30927162092877	283.8888888888889	1.8999999999999773	0.8000000000000114	-1	1002995	1001
211327410	1614622919	70	0	36.74236	-122.45753	7.2	330.7	330.0	69.0	69.0	SRID=4326;POINT(-122.45753 36.74236)	1	large	883297.2251529987	273.6921199380191	279.8333333333333	0.5	0.6999999999999886	-1	1002996	1001
211327410	1614622989	70	0	36.74439	-122.45894	7.2	330.0	330.0	70.0	70.0	SRID=4326;POINT(-122.45894 36.74439)	1	large	883297.2251529987	278.7063676910765	283.8888888888889	0.6999999999999886	0.0	-1	1002997	1001
211327410	1614623058	70	0	36.74637	-122.46037	7.1	329.0	329.0	69.0	69.0	SRID=4326;POINT(-122.46037 36.74637)	1	large	883297.2251529987	274.45415812093927	275.99999999999994	1.0	0.0	-1	1002998	1001
211327410	1614623130	70	0	36.74841	-122.4619	7.1	327.3	329.0	72.0	72.0	SRID=4326;POINT(-122.4619 36.74841)	1	large	883297.2251529987	285.5544324389786	287.99999999999994	1.6999999999999886	1.6999999999999886	-1	1002999	1001
211327410	1614623199	70	0	36.75037	-122.46341	7.1	328.3	330.0	69.0	69.0	SRID=4326;POINT(-122.46341 36.75037)	1	large	883297.2251529987	276.36743139473714	275.99999999999994	1.0	1.6999999999999886	-1	1003000	1001
211327410	1614623269	70	0	36.75234	-122.46492	7.1	328.5	331.0	70.0	70.0	SRID=4326;POINT(-122.46492 36.75234)	1	large	883297.2251529987	277.384815269825	279.99999999999994	0.19999999999998863	2.5	-1	1003001	1001
211327410	1614623339	70	0	36.7543	-122.46641	7.1	329.3	331.0	70.0	70.0	SRID=4326;POINT(-122.46641 36.7543)	1	large	883297.2251529987	275.35230138283816	279.99999999999994	0.8000000000000114	1.6999999999999886	-1	1003002	1001
211327410	1614623409	70	0	36.75627	-122.46791	7.1	329.5	332.0	70.0	70.0	SRID=4326;POINT(-122.46791 36.75627)	1	large	883297.2251529987	276.8760411460389	279.99999999999994	0.19999999999998863	2.5	-1	1003003	1001
211327410	1614623479	70	0	36.75827	-122.46936	7.1	329.3	331.0	70.0	70.0	SRID=4326;POINT(-122.46936 36.75827)	1	large	883297.2251529987	277.4855962306224	279.99999999999994	0.19999999999998863	1.6999999999999886	-1	1003004	1001
211327410	1614623549	70	0	36.76023	-122.4708	7.1	330.1	331.0	70.0	70.0	SRID=4326;POINT(-122.4708 36.76023)	1	large	883297.2251529987	272.86193792863395	279.99999999999994	0.8000000000000114	0.8999999999999773	-1	1003005	1001
211327410	1614623619	70	0	36.76225	-122.47227	7.1	330.1	331.0	70.0	70.0	SRID=4326;POINT(-122.47227 36.76225)	1	large	883297.2251529987	280.524520647374	279.99999999999994	0.0	0.8999999999999773	-1	1002979	1001
211327410	1614623688	70	0	36.76423	-122.47372	7.2	329.4	331.0	69.0	69.0	SRID=4326;POINT(-122.47372 36.76423)	1	large	883297.2251529987	275.4126502565289	279.8333333333333	0.7000000000000455	1.6000000000000227	-1	1002978	1001
211327410	1614623759	70	0	36.76626	-122.4752	7.2	329.4	331.0	71.0	71.0	SRID=4326;POINT(-122.4752 36.76626)	1	large	883297.2251529987	282.04239218837307	287.9444444444444	0.0	1.6000000000000227	-1	1002977	1001
211327410	1614623831	70	0	36.76832	-122.47667	7.2	330.2	331.0	72.0	72.0	SRID=4326;POINT(-122.47667 36.76832)	1	large	883297.2251529987	284.66620519840166	292.0	0.8000000000000114	0.8000000000000114	-1	1002976	1001
211327410	1614623899	70	0	36.77029	-122.47807	7.2	330.0	330.0	68.0	68.0	SRID=4326;POINT(-122.47807 36.77029)	1	large	883297.2251529987	271.95076547315466	275.77777777777777	0.19999999999998863	0.0	-1	1002951	1001
211327410	1614623969	70	0	36.77231	-122.47953	7.2	330.0	330.0	70.0	70.0	SRID=4326;POINT(-122.47953 36.77231)	1	large	883297.2251529987	280.02965093053876	283.8888888888889	0.0	0.0	-1	1002952	1001
211327410	1614624039	70	0	36.77431	-122.48103	7.2	329.2	330.0	70.0	70.0	SRID=4326;POINT(-122.48103 36.77431)	1	large	883297.2251529987	279.93107611789253	283.8888888888889	0.8000000000000114	0.8000000000000114	-1	1002953	1001
211327410	1614624110	70	0	36.77629	-122.48258	7.1	328.3	330.0	71.0	71.0	SRID=4326;POINT(-122.48258 36.77629)	1	large	883297.2251529987	280.41849029364835	283.99999999999994	0.8999999999999773	1.6999999999999886	-1	1002954	1001
211327410	1614624179	70	0	36.77818	-122.48412	7.1	326.7	330.0	69.0	69.0	SRID=4326;POINT(-122.48412 36.77818)	1	large	883297.2251529987	270.82090524354686	275.99999999999994	1.6000000000000227	3.3000000000000114	-1	1002955	1001
211327410	1614624250	70	0	36.78014	-122.48566	7.0	328.7	332.0	71.0	71.0	SRID=4326;POINT(-122.48566 36.78014)	1	large	883297.2251529987	277.87311518975565	280.05555555555554	2.0	3.3000000000000114	-1	1002956	1001
211327410	1614624319	70	0	36.78205	-122.48712	7.0	328.7	332.0	69.0	69.0	SRID=4326;POINT(-122.48712 36.78205)	1	large	883297.2251529987	268.70622660542915	272.16666666666663	0.0	3.3000000000000114	-1	1002957	1001
211327410	1614624380	70	0	36.78373	-122.48836	7.0	329.5	332.0	61.0	61.0	SRID=4326;POINT(-122.48836 36.78373)	1	large	883297.2251529987	234.1444927130924	240.61111111111114	0.8000000000000114	2.5	-1	1002958	1001
211327410	1614624450	70	0	36.7857	-122.48976	7.0	329.5	332.0	70.0	70.0	SRID=4326;POINT(-122.48976 36.7857)	1	large	883297.2251529987	271.93788932862327	276.11111111111114	0.0	2.5	-1	1002959	1001
211327410	1614624519	70	0	36.78764	-122.49111	6.9	331.1	332.0	69.0	69.0	SRID=4326;POINT(-122.49111 36.78764)	1	large	883297.2251529987	266.43397420380506	268.3333333333333	1.6000000000000227	0.8999999999999773	-1	1002960	1001
211327410	1614624588	70	0	36.78959	-122.49251	6.9	330.1	331.0	69.0	69.0	SRID=4326;POINT(-122.49251 36.78959)	1	large	883297.2251529987	269.8563584649705	268.3333333333333	1.0	0.8999999999999773	-1	1002961	1001
211327410	1614624659	70	0	36.79155	-122.49398	6.9	329.3	331.0	71.0	71.0	SRID=4326;POINT(-122.49398 36.79155)	1	large	883297.2251529987	274.31662498833487	276.1111111111111	0.8000000000000114	1.6999999999999886	-1	1002962	1001
211327410	1614624729	70	0	36.79346	-122.49544	6.9	329.3	331.0	70.0	70.0	SRID=4326;POINT(-122.49544 36.79346)	1	large	883297.2251529987	268.69567296949066	272.22222222222223	0.0	1.6999999999999886	-1	1002963	1001
211327410	1614624799	70	0	36.79535	-122.49687	6.9	329.3	331.0	70.0	70.0	SRID=4326;POINT(-122.49687 36.79535)	1	large	883297.2251529987	265.1404929756084	272.22222222222223	0.0	1.6999999999999886	-1	1002964	1001
211327410	1614624869	70	0	36.79728	-122.49832	6.9	329.3	331.0	70.0	70.0	SRID=4326;POINT(-122.49832 36.79728)	1	large	883297.2251529987	270.2372405067467	272.22222222222223	0.0	1.6999999999999886	-1	1002965	1001
211327410	1614624940	70	0	36.79924	-122.49979	6.9	327.8	332.0	71.0	71.0	SRID=4326;POINT(-122.49979 36.79924)	1	large	883297.2251529987	274.3095710635408	276.1111111111111	1.5	4.199999999999989	-1	1002966	1001
211327410	1614625009	70	0	36.80115	-122.50115	6.9	330.0	335.0	69.0	69.0	SRID=4326;POINT(-122.50115 36.80115)	1	large	883297.2251529987	263.7692932965126	268.3333333333333	2.1999999999999886	5.0	-1	1002967	1001
211327410	1614625089	70	0	36.80339	-122.5026	6.9	333.8	338.0	80.0	80.0	SRID=4326;POINT(-122.5026 36.80339)	1	large	883297.2251529987	302.6404234997231	311.11111111111114	3.8000000000000114	4.199999999999989	-1	1002968	1001
211327410	1614625150	70	0	36.80516	-122.50363	6.9	336.5	339.0	61.0	61.0	SRID=4326;POINT(-122.50363 36.80516)	1	large	883297.2251529987	234.19689740569126	237.22222222222226	2.6999999999999886	2.5	-1	1002969	1001
211327410	1614625209	70	0	36.80694	-122.50456	6.9	337.5	340.0	59.0	59.0	SRID=4326;POINT(-122.50456 36.80694)	1	large	883297.2251529987	231.38147307942356	229.44444444444446	1.0	2.5	-1	1002970	1001
211327410	1614625279	70	0	36.80899	-122.50557	7.0	338.5	341.0	70.0	70.0	SRID=4326;POINT(-122.50557 36.80899)	1	large	883297.2251529987	264.25407596851903	276.11111111111114	1.0	2.5	-1	1002971	1001
211327410	1614625350	70	0	36.81113	-122.50657	7.0	339.5	342.0	71.0	71.0	SRID=4326;POINT(-122.50657 36.81113)	1	large	883297.2251529987	273.9691302401878	280.05555555555554	1.0	2.5	-1	1002972	1001
211327410	1614625420	70	0	36.8132	-122.50753	7.0	338.5	341.0	70.0	70.0	SRID=4326;POINT(-122.50753 36.8132)	1	large	883297.2251529987	264.7604592803887	276.11111111111114	1.0	2.5	-1	1002973	1001
211327410	1614625488	70	0	36.81531	-122.50854	7.0	339.5	342.0	68.0	68.0	SRID=4326;POINT(-122.50854 36.81531)	1	large	883297.2251529987	270.94945426781334	268.22222222222223	1.0	2.5	-1	1002974	1001
211327410	1614625558	70	0	36.81741	-122.50956	7.0	338.7	343.0	70.0	70.0	SRID=4326;POINT(-122.50956 36.81741)	1	large	883297.2251529987	270.17948958068894	276.11111111111114	0.8000000000000114	4.300000000000011	-1	1002975	1001
211327410	1614625619	70	0	36.81925	-122.5104	7.0	339.7	343.0	61.0	61.0	SRID=4326;POINT(-122.5104 36.81925)	1	large	883297.2251529987	234.89478506913238	240.61111111111114	1.0	3.3000000000000114	-1	1002992	1001
211327410	1614625690	70	0	36.82144	-122.51139	6.9	340.5	343.0	71.0	71.0	SRID=4326;POINT(-122.51139 36.82144)	1	large	883297.2251529987	279.2517077108224	276.1111111111111	0.8000000000000114	2.5	-1	1003008	1001
211327410	1614625759	70	0	36.82352	-122.51234	6.9	340.5	343.0	69.0	69.0	SRID=4326;POINT(-122.51234 36.82352)	1	large	883297.2251529987	265.5461331420504	268.3333333333333	0.0	2.5	-1	1003051	1001
211327410	1614625828	70	0	36.82558	-122.51332	6.9	338.6	342.0	69.0	69.0	SRID=4326;POINT(-122.51332 36.82558)	1	large	883297.2251529987	264.3153354578107	268.3333333333333	1.8999999999999773	3.3999999999999773	-1	1003009	1001
211327410	1614625901	70	0	36.82777	-122.5144	6.9	338.6	342.0	73.0	73.0	SRID=4326;POINT(-122.5144 36.82777)	1	large	883297.2251529987	282.32850378457493	283.88888888888886	0.0	3.3999999999999773	-1	1003039	1001
211327410	1614625969	70	0	36.82974	-122.51537	6.9	337.8	342.0	68.0	68.0	SRID=4326;POINT(-122.51537 36.82974)	1	large	883297.2251529987	253.91241536881088	264.44444444444446	0.8000000000000114	4.199999999999989	-1	1003040	1001
211327410	1614626039	70	0	36.83181	-122.51639	6.9	337.8	342.0	70.0	70.0	SRID=4326;POINT(-122.51639 36.83181)	1	large	883297.2251529987	266.8275040266961	272.22222222222223	0.0	4.199999999999989	-1	1003041	1001
211327410	1614626110	70	0	36.83395	-122.51744	7.0	338.7	342.0	71.0	71.0	SRID=4326;POINT(-122.51744 36.83395)	1	large	883297.2251529987	275.6906234230578	280.05555555555554	0.8999999999999773	3.3000000000000114	-1	1003042	1001
211327410	1614626178	70	0	36.83608	-122.51847	7.0	337.9	342.0	68.0	68.0	SRID=4326;POINT(-122.51847 36.83608)	1	large	883297.2251529987	273.87129014719716	268.22222222222223	0.8000000000000114	4.100000000000023	-1	1003043	1001
211327410	1614626248	70	0	36.83821	-122.51954	7.0	336.9	341.0	70.0	70.0	SRID=4326;POINT(-122.51954 36.83821)	1	large	883297.2251529987	275.289760482249	276.11111111111114	1.0	4.100000000000023	-1	1003044	1001
211327410	1614626310	70	0	36.84013	-122.52056	7.0	336.1	341.0	62.0	62.0	SRID=4326;POINT(-122.52056 36.84013)	1	large	883297.2251529987	250.19815299750843	244.55555555555554	0.7999999999999545	4.899999999999977	-1	1003045	1001
211327410	1614626380	70	0	36.84222	-122.52169	7.0	336.2	342.0	70.0	70.0	SRID=4326;POINT(-122.52169 36.84222)	1	large	883297.2251529987	273.10036526464467	276.11111111111114	0.0999999999999659	5.800000000000011	-1	1003046	1001
211327410	1614626450	70	0	36.8443	-122.52283	7.0	336.4	343.0	70.0	70.0	SRID=4326;POINT(-122.52283 36.8443)	1	large	883297.2251529987	272.3874225859162	276.11111111111114	0.19999999999998863	6.600000000000023	-1	1003047	1001
211327410	1614626518	70	0	36.84633	-122.52386	7.1	338.1	343.0	68.0	68.0	SRID=4326;POINT(-122.52386 36.84633)	1	large	883297.2251529987	262.73241264856597	271.99999999999994	1.7000000000000455	4.899999999999977	-1	1003048	1001
211327410	1614626589	70	0	36.84846	-122.52491	7.0	338.9	343.0	71.0	71.0	SRID=4326;POINT(-122.52491 36.84846)	1	large	883297.2251529987	274.56966584630743	280.05555555555554	0.7999999999999545	4.100000000000023	-1	1003049	1001
211327410	1614626658	70	0	36.85052	-122.52588	6.9	339.0	344.0	69.0	69.0	SRID=4326;POINT(-122.52588 36.85052)	1	large	883297.2251529987	263.96293768292844	268.3333333333333	0.10000000000002274	5.0	-1	1003050	1001
211327410	1614626729	70	0	36.85265	-122.52686	6.9	339.6	343.0	71.0	71.0	SRID=4326;POINT(-122.52686 36.85265)	1	large	883297.2251529987	272.1568910449407	276.1111111111111	0.6000000000000227	3.3999999999999773	-1	1003052	1001
211327410	1614626799	70	0	36.85472	-122.52785	6.9	338.6	342.0	70.0	70.0	SRID=4326;POINT(-122.52785 36.85472)	1	large	883297.2251529987	265.76743176678576	272.22222222222223	1.0	3.3999999999999773	-1	1003065	1001
211327410	1614626870	70	0	36.85686	-122.52893	6.9	337.8	342.0	71.0	71.0	SRID=4326;POINT(-122.52893 36.85686)	1	large	883297.2251529987	276.7533008292516	276.1111111111111	0.8000000000000114	4.199999999999989	-1	1003053	1001
211327410	1614626938	70	0	36.85888	-122.52996	6.9	337.8	342.0	68.0	68.0	SRID=4326;POINT(-122.52996 36.85888)	1	large	883297.2251529987	261.6174191057088	264.44444444444446	0.0	4.199999999999989	-1	1003054	1001
211327410	1614627010	70	0	36.86099	-122.53104	6.9	338.0	343.0	72.0	72.0	SRID=4326;POINT(-122.53104 36.86099)	1	large	883297.2251529987	273.4229342293218	280.0	0.19999999999998863	5.0	-1	1003055	1001
211327410	1614627080	70	0	36.86315	-122.53208	6.9	339.8	344.0	70.0	70.0	SRID=4326;POINT(-122.53208 36.86315)	1	large	883297.2251529987	277.5599927534305	272.22222222222223	1.8000000000000114	4.199999999999989	-1	1003056	1001
211327410	1614627149	70	0	36.86525	-122.53308	6.9	339.0	344.0	69.0	69.0	SRID=4326;POINT(-122.53308 36.86525)	1	large	883297.2251529987	269.46489570318846	268.3333333333333	0.8000000000000114	5.0	-1	1003057	1001
211327410	1614627219	70	0	36.86735	-122.53404	6.9	340.6	344.0	70.0	70.0	SRID=4326;POINT(-122.53404 36.86735)	1	large	883297.2251529987	268.1117610395874	272.22222222222223	1.6000000000000227	3.3999999999999773	-1	1003058	1001
211327410	1614627289	70	0	36.86946	-122.53499	6.9	340.6	344.0	70.0	70.0	SRID=4326;POINT(-122.53499 36.86946)	1	large	883297.2251529987	268.9071614595505	272.22222222222223	0.0	3.3999999999999773	-1	1003059	1001
211327410	1614627358	70	0	36.87152	-122.53593	6.8	339.6	343.0	69.0	69.0	SRID=4326;POINT(-122.53593 36.87152)	1	large	883297.2251529987	262.94646326513913	264.49999999999994	1.0	3.3999999999999773	-1	1003060	1001
211327410	1614627429	70	0	36.87361	-122.53688	6.9	339.5	343.0	71.0	71.0	SRID=4326;POINT(-122.53688 36.87361)	1	large	883297.2251529987	266.6529448857601	276.1111111111111	0.10000000000002274	3.5	-1	1003061	1001
211327410	1614627499	70	0	36.87571	-122.53787	6.9	338.6	342.0	70.0	70.0	SRID=4326;POINT(-122.53787 36.87571)	1	large	883297.2251529987	269.11808979655666	272.22222222222223	0.8999999999999773	3.3999999999999773	-1	1003062	1001
211327410	1614627569	70	0	36.87779	-122.53885	6.9	338.6	342.0	70.0	70.0	SRID=4326;POINT(-122.53885 36.87779)	1	large	883297.2251529987	266.5347502550643	272.22222222222223	0.0	3.3999999999999773	-1	1003063	1001
211327410	1614627639	70	0	36.87987	-122.53983	6.9	339.5	342.0	70.0	70.0	SRID=4326;POINT(-122.53983 36.87987)	1	large	883297.2251529987	266.5339262791802	272.22222222222223	0.8999999999999773	2.5	-1	1003064	1001
211327410	1614627709	70	0	36.88196	-122.54082	6.9	338.5	341.0	70.0	70.0	SRID=4326;POINT(-122.54082 36.88196)	1	large	883297.2251529987	267.9951627976696	272.22222222222223	1.0	2.5	-1	1003038	1001
211327410	1614627779	70	0	36.88406	-122.54186	7.0	337.7	342.0	70.0	70.0	SRID=4326;POINT(-122.54186 36.88406)	1	large	883297.2251529987	270.8569336735618	276.11111111111114	0.8000000000000114	4.300000000000011	-1	1003037	1001
211327410	1614627850	70	0	36.88614	-122.54291	7.0	337.9	342.0	71.0	71.0	SRID=4326;POINT(-122.54291 36.88614)	1	large	883297.2251529987	268.99063678979127	280.05555555555554	0.19999999999998863	4.100000000000023	-1	1003036	1001
211327410	1614627919	70	0	36.88822	-122.54391	7.0	338.7	342.0	69.0	69.0	SRID=4326;POINT(-122.54391 36.88822)	1	large	883297.2251529987	267.21817874068427	272.16666666666663	0.8000000000000114	3.3000000000000114	-1	1003035	1001
211327410	1614627989	70	0	36.89032	-122.54493	7.0	338.9	343.0	70.0	70.0	SRID=4326;POINT(-122.54493 36.89032)	1	large	883297.2251529987	270.1484484563279	276.11111111111114	0.19999999999998863	4.100000000000023	-1	1003010	1001
211327410	1614628060	70	0	36.89255	-122.54593	7.0	339.7	343.0	71.0	71.0	SRID=4326;POINT(-122.54593 36.89255)	1	large	883297.2251529987	284.0599184591738	280.05555555555554	0.8000000000000114	3.3000000000000114	-1	1003011	1001
211327410	1614628129	70	0	36.89464	-122.54685	7.0	340.3	342.0	69.0	69.0	SRID=4326;POINT(-122.54685 36.89464)	1	large	883297.2251529987	265.6686707555214	272.16666666666663	0.6000000000000227	1.6999999999999886	-1	1003012	1001
211327410	1614628199	70	0	36.89685	-122.5478	7.0	340.3	342.0	70.0	70.0	SRID=4326;POINT(-122.5478 36.89685)	1	large	883297.2251529987	280.1969660544846	276.11111111111114	0.0	1.6999999999999886	-1	1003013	1001
211327410	1614628269	70	0	36.89902	-122.54876	7.0	340.3	342.0	70.0	70.0	SRID=4326;POINT(-122.54876 36.89902)	1	large	883297.2251529987	275.9901014503791	276.11111111111114	0.0	1.6999999999999886	-1	1003014	1001
211327410	1614628339	70	0	36.90113	-122.54968	7.0	341.1	342.0	70.0	70.0	SRID=4326;POINT(-122.54968 36.90113)	1	large	883297.2251529987	267.92744515440575	276.11111111111114	0.8000000000000114	0.8999999999999773	-1	1003015	1001
211327410	1614628409	70	0	36.90331	-122.55065	7.0	340.3	342.0	70.0	70.0	SRID=4326;POINT(-122.55065 36.90331)	1	large	883297.2251529987	277.44052163766617	276.11111111111114	0.8000000000000114	1.6999999999999886	-1	1003016	1001
211327410	1614628470	70	0	36.90514	-122.55148	7.0	339.3	341.0	61.0	61.0	SRID=4326;POINT(-122.55148 36.90514)	1	large	883297.2251529987	233.41062017332825	240.61111111111114	1.0	1.6999999999999886	-1	1003017	1001
211327410	1614628541	70	0	36.90732	-122.55247	7.1	339.3	341.0	71.0	71.0	SRID=4326;POINT(-122.55247 36.90732)	1	large	883297.2251529987	278.09264701114813	283.99999999999994	0.0	1.6999999999999886	-1	1003018	1001
211327410	1614628608	70	0	36.90938	-122.55343	7.1	339.5	342.0	67.0	67.0	SRID=4326;POINT(-122.55343 36.90938)	1	large	883297.2251529987	263.60101813121406	267.99999999999994	0.19999999999998863	2.5	-1	1003019	1001
211327410	1614628669	70	0	36.91127	-122.55429	7.1	340.3	342.0	61.0	61.0	SRID=4326;POINT(-122.55429 36.91127)	1	large	883297.2251529987	241.1533150270266	244.0	0.8000000000000114	1.6999999999999886	-1	1003020	1001
211327410	1614628739	70	0	36.91345	-122.55528	7.1	340.1	341.0	70.0	70.0	SRID=4326;POINT(-122.55528 36.91345)	1	large	883297.2251529987	278.0902890801725	279.99999999999994	0.19999999999998863	0.8999999999999773	-1	1003021	1001
211327410	1614628810	70	0	36.91563	-122.5563	7.1	339.3	341.0	71.0	71.0	SRID=4326;POINT(-122.5563 36.91563)	1	large	883297.2251529987	279.0916713518113	283.99999999999994	0.8000000000000114	1.6999999999999886	-1	1003022	1001
211327410	1614628878	70	0	36.91772	-122.5573	7.1	338.3	340.0	68.0	68.0	SRID=4326;POINT(-122.5573 36.91772)	1	large	883297.2251529987	268.32437122568473	271.99999999999994	1.0	1.6999999999999886	-1	1003023	1001
211327410	1614628950	70	0	36.91992	-122.55842	7.1	337.5	340.0	72.0	72.0	SRID=4326;POINT(-122.55842 36.91992)	1	large	883297.2251529987	284.83490091953644	287.99999999999994	0.8000000000000114	2.5	-1	1003024	1001
211327410	1614629019	70	0	36.92204	-122.55949	7.2	338.6	341.0	69.0	69.0	SRID=4326;POINT(-122.55949 36.92204)	1	large	883297.2251529987	274.13988901250605	279.8333333333333	1.1000000000000227	2.3999999999999773	-1	1003025	1001
211327410	1614629090	70	0	36.9242	-122.56058	7.2	338.0	342.0	71.0	71.0	SRID=4326;POINT(-122.56058 36.9242)	1	large	883297.2251529987	279.3045075091243	287.9444444444444	0.6000000000000227	4.0	-1	1003026	1001
211327410	1614629158	70	0	36.92636	-122.5616	7.2	338.8	342.0	68.0	68.0	SRID=4326;POINT(-122.5616 36.92636)	1	large	883297.2251529987	276.8447551567724	275.77777777777777	0.8000000000000114	3.1999999999999886	-1	1003027	1001
211327410	1614629230	70	0	36.92862	-122.56263	7.2	340.4	342.0	72.0	72.0	SRID=4326;POINT(-122.56263 36.92862)	1	large	883297.2251529987	288.4105388446586	292.0	1.599999999999966	1.6000000000000227	-1	1003028	1001
211327410	1614629299	70	0	36.93078	-122.56362	7.2	340.4	342.0	69.0	69.0	SRID=4326;POINT(-122.56362 36.93078)	1	large	883297.2251529987	275.83293652561633	279.8333333333333	0.0	1.6000000000000227	-1	1003029	1001
211327410	1614629368	70	0	36.93294	-122.56458	7.2	340.2	341.0	69.0	69.0	SRID=4326;POINT(-122.56458 36.93294)	1	large	883297.2251529987	274.8487610248489	279.8333333333333	0.19999999999998863	0.8000000000000114	-1	1003030	1001
211327410	1614629439	70	0	36.93512	-122.5656	7.2	338.4	340.0	71.0	71.0	SRID=4326;POINT(-122.5656 36.93512)	1	large	883297.2251529987	279.0836908875609	287.9444444444444	1.8000000000000114	1.6000000000000227	-1	1003031	1001
211327410	1614629510	70	0	36.93733	-122.56666	7.2	339.4	341.0	71.0	71.0	SRID=4326;POINT(-122.56666 36.93733)	1	large	883297.2251529987	283.8112745951486	287.9444444444444	1.0	1.6000000000000227	-1	1003032	1001
211327410	1614629579	70	0	36.9395	-122.5677	7.2	338.4	340.0	69.0	69.0	SRID=4326;POINT(-122.5677 36.9395)	1	large	883297.2251529987	278.6453354494382	279.8333333333333	1.0	1.6000000000000227	-1	1003033	1001
211327410	1614629650	70	0	36.94173	-122.56881	7.3	338.6	341.0	71.0	71.0	SRID=4326;POINT(-122.56881 36.94173)	1	large	883297.2251529987	287.79727150697937	291.88888888888886	0.20000000000004547	2.3999999999999773	-1	1003034	1001
211327410	1614629720	70	0	36.94394	-122.56989	7.3	338.6	341.0	70.0	70.0	SRID=4326;POINT(-122.56989 36.94394)	1	large	883297.2251529987	284.50529650128914	287.77777777777777	0.0	2.3999999999999773	-1	1002950	1001
211327410	1614629789	70	0	36.9461	-122.57096	7.3	337.8	341.0	69.0	69.0	SRID=4326;POINT(-122.57096 36.9461)	1	large	883297.2251529987	278.5775798423516	283.66666666666663	0.8000000000000114	3.1999999999999886	-1	1003007	1001
211327410	1614629850	70	0	36.948	-122.5719	7.3	337.8	341.0	61.0	61.0	SRID=4326;POINT(-122.5719 36.948)	1	large	883297.2251529987	245.00152281995364	250.77777777777777	0.0	3.1999999999999886	-1	1002949	1001
211327410	1614629919	70	0	36.95015	-122.57298	7.3	337.8	341.0	69.0	69.0	SRID=4326;POINT(-122.57298 36.95015)	1	large	883297.2251529987	277.8206643340475	283.66666666666663	0.0	3.1999999999999886	-1	1002889	1001
211327410	1614629980	70	0	36.95202	-122.57392	7.3	338.0	342.0	61.0	61.0	SRID=4326;POINT(-122.57392 36.95202)	1	large	883297.2251529987	241.66197785136984	250.77777777777777	0.19999999999998863	4.0	-1	1002862	1001
211327410	1614630049	70	0	36.95421	-122.57498	7.2	338.8	342.0	69.0	69.0	SRID=4326;POINT(-122.57498 36.95421)	1	large	883297.2251529987	281.56831179507725	279.8333333333333	0.8000000000000114	3.1999999999999886	-1	1002863	1001
211327410	1614630118	70	0	36.95637	-122.57601	7.2	338.8	342.0	69.0	69.0	SRID=4326;POINT(-122.57601 36.95637)	1	large	883297.2251529987	277.1746517504106	279.8333333333333	0.0	3.1999999999999886	-1	1002864	1001
211327410	1614630179	70	0	36.95827	-122.57691	7.2	339.6	342.0	61.0	61.0	SRID=4326;POINT(-122.57691 36.95827)	1	large	883297.2251529987	243.60399608477678	247.3888888888889	0.8000000000000114	2.3999999999999773	-1	1002865	1001
211327410	1614630250	70	0	36.96048	-122.57797	7.2	338.6	341.0	71.0	71.0	SRID=4326;POINT(-122.57797 36.96048)	1	large	883297.2251529987	283.8011561070951	287.9444444444444	1.0	2.3999999999999773	-1	1002866	1001
211327410	1614630319	70	0	36.96262	-122.57904	7.2	337.8	341.0	69.0	69.0	SRID=4326;POINT(-122.57904 36.96262)	1	large	883297.2251529987	276.3440811024937	279.8333333333333	0.8000000000000114	3.1999999999999886	-1	1002867	1001
211327410	1614630380	70	0	36.96448	-122.57996	7.2	337.8	341.0	61.0	61.0	SRID=4326;POINT(-122.57996 36.96448)	1	large	883297.2251529987	239.82965714752433	247.3888888888889	0.0	3.1999999999999886	-1	1002868	1001
211327410	1614630449	70	0	36.96662	-122.58103	7.2	338.8	342.0	69.0	69.0	SRID=4326;POINT(-122.58103 36.96662)	1	large	883297.2251529987	276.3422372783025	279.8333333333333	1.0	3.1999999999999886	-1	1002869	1001
211327410	1614630520	70	0	36.96887	-122.58215	7.2	338.8	342.0	71.0	71.0	SRID=4326;POINT(-122.58215 36.96887)	1	large	883297.2251529987	290.36698524882695	287.9444444444444	0.0	3.1999999999999886	-1	1002870	1001
211327410	1614630590	70	0	36.97104	-122.5832	7.2	338.6	341.0	70.0	70.0	SRID=4326;POINT(-122.5832 36.97104)	1	large	883297.2251529987	278.97842055612495	283.8888888888889	0.19999999999998863	2.3999999999999773	-1	1002871	1001
211327410	1614630659	70	0	36.9732	-122.58424	7.2	338.6	341.0	69.0	69.0	SRID=4326;POINT(-122.58424 36.9732)	1	large	883297.2251529987	277.51262412365577	279.8333333333333	0.0	2.3999999999999773	-1	1002872	1001
211327410	1614630730	70	0	36.97543	-122.58531	7.3	338.6	341.0	71.0	71.0	SRID=4326;POINT(-122.58531 36.97543)	1	large	883297.2251529987	286.3769683163757	291.88888888888886	0.0	2.3999999999999773	-1	1002873	1001
211327410	1614630799	70	0	36.9776	-122.58634	7.3	339.4	341.0	69.0	69.0	SRID=4326;POINT(-122.58634 36.9776)	1	large	883297.2251529987	278.28535488799827	283.66666666666663	0.7999999999999545	1.6000000000000227	-1	1002875	1001
211327410	1614630868	70	0	36.97976	-122.58738	7.2	339.4	341.0	69.0	69.0	SRID=4326;POINT(-122.58738 36.97976)	1	large	883297.2251529987	277.5097985655502	279.8333333333333	0.0	1.6000000000000227	-1	1002888	1001
211327410	1614630939	70	0	36.98198	-122.58845	7.2	339.4	341.0	71.0	71.0	SRID=4326;POINT(-122.58845 36.98198)	1	large	883297.2251529987	285.25594687085555	287.9444444444444	0.0	1.6000000000000227	-1	1002876	1001
211327410	1614631009	70	0	36.98416	-122.5895	7.2	338.4	340.0	70.0	70.0	SRID=4326;POINT(-122.5895 36.98416)	1	large	883297.2251529987	280.0902581366185	283.8888888888889	1.0	1.6000000000000227	-1	1002877	1001
211327410	1614631079	70	0	36.98634	-122.59057	7.2	337.6	340.0	70.0	70.0	SRID=4326;POINT(-122.59057 36.98634)	1	large	883297.2251529987	280.7880850523843	283.8888888888889	0.7999999999999545	2.3999999999999773	-1	1002878	1001
211327410	1614631150	70	0	36.98855	-122.59166	7.3	337.8	341.0	71.0	71.0	SRID=4326;POINT(-122.59166 36.98855)	1	large	883297.2251529987	284.83733304934094	291.88888888888886	0.19999999999998863	3.1999999999999886	-1	1002879	1001
211327410	1614631219	70	0	36.9907	-122.59269	7.2	338.6	341.0	69.0	69.0	SRID=4326;POINT(-122.59269 36.9907)	1	large	883297.2251529987	276.04112546123207	279.8333333333333	0.8000000000000114	2.3999999999999773	-1	1002880	1001
211327410	1614631289	70	0	36.9929	-122.59368	7.2	339.4	341.0	70.0	70.0	SRID=4326;POINT(-122.59368 36.9929)	1	large	883297.2251529987	280.31306181559364	283.8888888888889	0.7999999999999545	1.6000000000000227	-1	1002881	1001
211327410	1614631359	70	0	36.99513	-122.5947	7.2	339.4	341.0	70.0	70.0	SRID=4326;POINT(-122.5947 36.99513)	1	large	883297.2251529987	284.6771054458023	283.8888888888889	0.0	1.6000000000000227	-1	1002882	1001
211327410	1614631429	70	0	36.99731	-122.5957	7.3	340.2	341.0	70.0	70.0	SRID=4326;POINT(-122.5957 36.99731)	1	large	883297.2251529987	278.3884945637003	287.77777777777777	0.8000000000000114	0.8000000000000114	-1	1002883	1001
211327410	1614631499	70	0	36.99958	-122.59669	7.3	340.2	341.0	70.0	70.0	SRID=4326;POINT(-122.59669 36.99958)	1	large	883297.2251529987	288.2155665372631	287.77777777777777	0.0	0.8000000000000114	-1	1002884	1001
211327410	1614631560	70	0	37.00151	-122.59756	7.3	340.2	341.0	61.0	61.0	SRID=4326;POINT(-122.59756 37.00151)	1	large	883297.2251529987	245.95706737311227	250.77777777777777	0.0	0.8000000000000114	-1	1002885	1001
211327410	1614631630	70	0	37.00378	-122.59855	7.3	340.2	341.0	70.0	70.0	SRID=4326;POINT(-122.59855 37.00378)	1	large	883297.2251529987	288.21402042836775	287.77777777777777	0.0	0.8000000000000114	-1	1002886	1001
211327410	1614631699	70	0	37.006	-122.59953	7.3	341.0	341.0	69.0	69.0	SRID=4326;POINT(-122.59953 37.006)	1	large	883297.2251529987	282.2415863477916	283.66666666666663	0.8000000000000114	0.0	-1	1002887	1001
211327410	1614631769	70	0	37.00826	-122.60047	7.3	341.7	341.0	70.0	70.0	SRID=4326;POINT(-122.60047 37.00826)	1	large	883297.2251529987	285.5244738556873	287.77777777777777	0.6999999999999886	0.6999999999999886	-1	1002861	1001
211327410	1614631839	70	0	37.01057	-122.60138	7.4	341.7	341.0	70.0	70.0	SRID=4326;POINT(-122.60138 37.01057)	1	large	883297.2251529987	290.33271377764333	291.6666666666667	0.0	0.6999999999999886	-1	1002860	1001
211327410	1614631900	70	0	37.01246	-122.60219	7.4	341.7	341.0	61.0	61.0	SRID=4326;POINT(-122.60219 37.01246)	1	large	883297.2251529987	239.51463887943856	254.16666666666669	0.0	0.6999999999999886	-1	1002859	1001
211327410	1614631969	70	0	37.01475	-122.6031	7.4	341.7	341.0	69.0	69.0	SRID=4326;POINT(-122.6031 37.01475)	1	large	883297.2251529987	288.0467662792748	287.5	0.0	0.6999999999999886	-1	1002858	1001
211327410	1614632039	70	0	37.01701	-122.60398	7.4	342.3	340.0	70.0	70.0	SRID=4326;POINT(-122.60398 37.01701)	1	large	883297.2251529987	283.7498589718474	291.6666666666667	0.6000000000000227	2.3000000000000114	-1	1002833	1001
211327410	1614632109	70	0	37.01929	-122.60492	7.4	341.5	340.0	70.0	70.0	SRID=4326;POINT(-122.60492 37.01929)	1	large	883297.2251529987	287.79562439662334	291.6666666666667	0.8000000000000114	1.5	-1	1002834	1001
211327410	1614632179	70	0	37.02157	-122.60587	7.4	340.7	340.0	70.0	70.0	SRID=4326;POINT(-122.60587 37.02157)	1	large	883297.2251529987	288.0979587179112	291.6666666666667	0.8000000000000114	0.6999999999999886	-1	1002835	1001
211327410	1614632249	70	0	37.02384	-122.60684	7.4	340.7	340.0	70.0	70.0	SRID=4326;POINT(-122.60684 37.02384)	1	large	883297.2251529987	287.5779404672614	291.6666666666667	0.0	0.6999999999999886	-1	1002836	1001
211327410	1614632320	70	0	37.02615	-122.6078	7.4	341.7	341.0	71.0	71.0	SRID=4326;POINT(-122.6078 37.02615)	1	large	883297.2251529987	291.8111366428272	295.8333333333333	1.0	0.6999999999999886	-1	1002837	1001
211327410	1614632390	70	0	37.02846	-122.60868	7.4	343.5	342.0	70.0	70.0	SRID=4326;POINT(-122.60868 37.02846)	1	large	883297.2251529987	289.472155600087	291.6666666666667	1.8000000000000114	1.5	-1	1002838	1001
211327410	1614632399	70	0	37.02875	-122.6088	7.4	343.5	342.0	9.0	9.0	SRID=4326;POINT(-122.6088 37.02875)	1	large	883297.2251529987	36.618396759204366	50.0	0.0	1.5	-1	1002839	1001
211327410	1614632469	70	0	37.03105	-122.60968	7.4	343.3	341.0	70.0	70.0	SRID=4326;POINT(-122.60968 37.03105)	1	large	883297.2251529987	288.3254458503073	291.6666666666667	0.19999999999998863	2.3000000000000114	-1	1002840	1001
211327410	1614632530	70	0	37.033	-122.61048	7.4	341.0	341.0	61.0	61.0	SRID=4326;POINT(-122.61048 37.033)	1	large	883297.2251529987	246.01833585378526	254.16666666666669	2.3000000000000114	0.0	-1	1002841	1001
211327410	1614632598	70	0	37.03522	-122.61142	7.3	341.0	341.0	68.0	68.0	SRID=4326;POINT(-122.61142 37.03522)	1	large	883297.2251529987	280.97192234518826	279.55555555555554	0.0	0.0	-1	1002842	1001
211327410	1614632669	70	0	37.03748	-122.61235	7.3	342.0	342.0	71.0	71.0	SRID=4326;POINT(-122.61235 37.03748)	1	large	883297.2251529987	285.21233518776893	291.88888888888886	1.0	0.0	-1	1002843	1001
211327410	1614632739	70	0	37.03975	-122.61322	7.3	343.5	342.0	70.0	70.0	SRID=4326;POINT(-122.61322 37.03975)	1	large	883297.2251529987	284.6039453660569	287.77777777777777	1.5	1.5	-1	1002844	1001
211327410	1614632809	70	0	37.04207	-122.61413	7.3	341.7	341.0	70.0	70.0	SRID=4326;POINT(-122.61413 37.04207)	1	large	883297.2251529987	291.4663080837657	287.77777777777777	1.8000000000000114	0.6999999999999886	-1	1002845	1001
211327410	1614632890	70	0	37.04465	-122.61519	7.3	342.5	341.0	81.0	81.0	SRID=4326;POINT(-122.61519 37.04465)	1	large	883297.2251529987	325.5432264053103	332.99999999999994	0.8000000000000114	1.5	-1	1002846	1001
211327410	1614632959	70	0	37.04695	-122.61616	7.4	341.7	341.0	69.0	69.0	SRID=4326;POINT(-122.61616 37.04695)	1	large	883297.2251529987	290.9735450417911	287.5	0.8000000000000114	0.6999999999999886	-1	1002847	1001
211327410	1614633020	70	0	37.04888	-122.617	7.4	341.0	341.0	61.0	61.0	SRID=4326;POINT(-122.617 37.04888)	1	large	883297.2251529987	244.97681326440687	254.16666666666669	0.6999999999999886	0.0	-1	1002848	1001
211327410	1614633090	70	0	37.05114	-122.61795	7.4	342.7	342.0	70.0	70.0	SRID=4326;POINT(-122.61795 37.05114)	1	large	883297.2251529987	285.8155403042442	291.6666666666667	1.6999999999999886	0.6999999999999886	-1	1002849	1001
211327410	1614633161	70	0	37.05347	-122.61889	7.4	341.7	341.0	71.0	71.0	SRID=4326;POINT(-122.61889 37.05347)	1	large	883297.2251529987	293.48021428260313	295.8333333333333	1.0	0.6999999999999886	-1	1002850	1001
211327410	1614633229	70	0	37.05568	-122.6198	7.4	342.5	341.0	68.0	68.0	SRID=4326;POINT(-122.6198 37.05568)	1	large	883297.2251529987	278.9138710447067	283.3333333333333	0.8000000000000114	1.5	-1	1002851	1001
211327410	1614633299	70	0	37.05793	-122.62075	7.4	341.0	340.0	70.0	70.0	SRID=4326;POINT(-122.62075 37.05793)	1	large	883297.2251529987	284.67774261191397	291.6666666666667	1.5	1.0	-1	1002852	1001
211327410	1614633370	70	0	37.06028	-122.62175	7.4	340.7	340.0	71.0	71.0	SRID=4326;POINT(-122.62175 37.06028)	1	large	883297.2251529987	297.5695657560838	295.8333333333333	0.30000000000001137	0.6999999999999886	-1	1002853	1001
211327410	1614633439	70	0	37.06249	-122.62271	7.4	340.0	340.0	69.0	69.0	SRID=4326;POINT(-122.62271 37.06249)	1	large	883297.2251529987	280.4537285016551	287.5	0.6999999999999886	0.0	-1	1002854	1001
211327410	1614633509	70	0	37.06475	-122.62372	7.4	340.2	341.0	70.0	70.0	SRID=4326;POINT(-122.62372 37.06475)	1	large	883297.2251529987	287.7024485322271	291.6666666666667	0.19999999999998863	0.8000000000000114	-1	1002855	1001
211327410	1614633579	70	0	37.06701	-122.62472	7.4	341.0	341.0	70.0	70.0	SRID=4326;POINT(-122.62472 37.06701)	1	large	883297.2251529987	287.37918019751703	291.6666666666667	0.8000000000000114	0.0	-1	1002856	1001
211327410	1614633648	70	0	37.06932	-122.62567	7.5	342.0	342.0	69.0	69.0	SRID=4326;POINT(-122.62567 37.06932)	1	large	883297.2251529987	291.4945209497709	291.3333333333333	1.0	0.0	-1	1002857	1001
211327410	1614633719	70	0	37.07164	-122.6266	7.5	342.0	342.0	71.0	71.0	SRID=4326;POINT(-122.6266 37.07164)	1	large	883297.2251529987	292.0391342941637	299.77777777777777	0.0	0.0	-1	1002874	1001
211327410	1614633789	70	0	37.07395	-122.62753	7.5	341.7	341.0	70.0	70.0	SRID=4326;POINT(-122.62753 37.07395)	1	large	883297.2251529987	290.8975805681009	295.55555555555554	0.30000000000001137	0.6999999999999886	-1	1002890	1001
211327410	1614633858	70	0	37.07625	-122.62851	7.5	340.0	340.0	69.0	69.0	SRID=4326;POINT(-122.62851 37.07625)	1	large	883297.2251529987	291.2722195178412	291.3333333333333	1.6999999999999886	0.0	-1	1002933	1001
211327410	1614633930	70	0	37.07856	-122.62956	7.5	340.2	341.0	72.0	72.0	SRID=4326;POINT(-122.62956 37.07856)	1	large	883297.2251529987	294.6379597865272	304.0	0.19999999999998863	0.8000000000000114	-1	1002891	1001
211327410	1614634000	70	0	37.08087	-122.63062	7.5	338.7	341.0	70.0	70.0	SRID=4326;POINT(-122.63062 37.08087)	1	large	883297.2251529987	294.9669932813975	295.55555555555554	1.5	2.3000000000000114	-1	1002921	1001
211327410	1614634069	70	0	37.08306	-122.63163	7.3	340.4	342.0	69.0	69.0	SRID=4326;POINT(-122.63163 37.08306)	1	large	883297.2251529987	279.81133542303485	283.66666666666663	1.6999999999999886	1.6000000000000227	-1	1002922	1001
211327410	1614634138	70	0	37.08512	-122.63254	6.7	341.2	343.0	69.0	69.0	SRID=4326;POINT(-122.63254 37.08512)	1	large	883297.2251529987	261.89288565532775	260.66666666666663	0.8000000000000114	1.8000000000000114	-1	1002923	1001
211327410	1614634209	70	0	37.08708	-122.63336	6.0	342.0	344.0	71.0	71.0	SRID=4326;POINT(-122.63336 37.08708)	1	large	883297.2251529987	247.74574550500844	240.6111111111111	0.8000000000000114	2.0	-1	1002924	1001
211327410	1614634270	70	0	37.08857	-122.63397	5.6	341.9	344.0	61.0	61.0	SRID=4326;POINT(-122.63397 37.08857)	1	large	883297.2251529987	187.93301213017648	193.16666666666666	0.10000000000002274	2.1000000000000227	-1	1002925	1001
211327410	1614634339	70	0	37.09017	-122.63459	5.1	341.8	343.0	69.0	69.0	SRID=4326;POINT(-122.63459 37.09017)	1	large	883297.2251529987	200.78409983708232	199.3333333333333	0.0999999999999659	1.1999999999999886	-1	1002926	1001
211327410	1614634409	70	0	37.09166	-122.63519	4.7	342.0	342.0	70.0	70.0	SRID=4326;POINT(-122.63519 37.09166)	1	large	883297.2251529987	187.63537567580408	186.66666666666666	0.19999999999998863	0.0	-1	1002927	1001
211327410	1614634479	70	0	37.09304	-122.63577	4.3	341.0	341.0	70.0	70.0	SRID=4326;POINT(-122.63577 37.09304)	1	large	883297.2251529987	174.51305798182713	171.1111111111111	1.0	0.0	-1	1002928	1001
211327410	1614634550	70	0	37.09431	-122.63637	4.1	339.0	339.0	71.0	71.0	SRID=4326;POINT(-122.63637 37.09431)	1	large	883297.2251529987	162.7429144814854	165.66666666666663	2.0	0.0	-1	1002929	1001
211327410	1614634619	70	0	37.09547	-122.63698	3.8	337.0	337.0	69.0	69.0	SRID=4326;POINT(-122.63698 37.09547)	1	large	883297.2251529987	150.85522426642237	149.5	2.0	0.0	-1	1002930	1001
211327410	1614634689	70	0	37.09656	-122.63758	3.6	335.0	335.0	70.0	70.0	SRID=4326;POINT(-122.63758 37.09656)	1	large	883297.2251529987	142.77050104052142	143.88888888888889	2.0	0.0	-1	1002931	1001
211327410	1614634759	70	0	37.09756	-122.63818	3.4	335.0	335.0	70.0	70.0	SRID=4326;POINT(-122.63818 37.09756)	1	large	883297.2251529987	132.9719443150245	136.11111111111111	0.0	0.0	-1	1002932	1001
211327410	1614634829	70	0	37.0985	-122.63875	3.2	334.0	334.0	70.0	70.0	SRID=4326;POINT(-122.63875 37.0985)	1	large	883297.2251529987	125.24393728548064	128.33333333333334	1.0	0.0	-1	1002934	1001
211327410	1614634901	70	0	37.09942	-122.63929	3.0	333.0	333.0	72.0	72.0	SRID=4326;POINT(-122.63929 37.09942)	1	large	883297.2251529987	121.83905096822562	124.0	1.0	0.0	-1	1002947	1001
211327410	1614634970	70	0	37.10026	-122.63982	2.9	333.9	332.0	69.0	69.0	SRID=4326;POINT(-122.63982 37.10026)	1	large	883297.2251529987	112.7993346132973	114.99999999999999	0.8999999999999773	1.8999999999999773	-1	1002935	1001
211327410	1614635038	70	0	37.10106	-122.64035	2.8	330.0	330.0	68.0	68.0	SRID=4326;POINT(-122.64035 37.10106)	1	large	883297.2251529987	108.54208256264167	109.55555555555556	3.8999999999999773	0.0	-1	1002936	1001
211327410	1614635109	70	0	37.10182	-122.64089	2.7	329.0	328.0	71.0	71.0	SRID=4326;POINT(-122.64089 37.10182)	1	large	883297.2251529987	104.80290231727133	110.44444444444446	1.0	1.0	-1	1002937	1001
211327410	1614635179	70	0	37.10254	-122.64147	2.6	326.0	326.0	70.0	70.0	SRID=4326;POINT(-122.64147 37.10254)	1	large	883297.2251529987	102.69428021601824	105.0	3.0	0.0	-1	1002938	1001
211327410	1614635248	70	0	37.10322	-122.64207	2.5	324.0	324.0	69.0	69.0	SRID=4326;POINT(-122.64207 37.10322)	1	large	883297.2251529987	99.79565566717837	99.66666666666666	2.0	0.0	-1	1002939	1001
211327410	1614635319	70	0	37.10386	-122.64269	2.4	320.6	323.0	71.0	71.0	SRID=4326;POINT(-122.64269 37.10386)	1	large	883297.2251529987	97.08533052076822	98.6111111111111	3.3999999999999773	2.3999999999999773	-1	1002940	1001
211327410	1614635390	70	0	37.10444	-122.64331	2.4	319.6	322.0	71.0	71.0	SRID=4326;POINT(-122.64331 37.10444)	1	large	883297.2251529987	91.5100424783204	98.6111111111111	1.0	2.3999999999999773	-1	1002941	1001
211327410	1614635458	70	0	37.105	-122.64388	2.3	322.0	322.0	68.0	68.0	SRID=4326;POINT(-122.64388 37.105)	1	large	883297.2251529987	86.59257235367996	90.66666666666667	2.3999999999999773	0.0	-1	1002942	1001
211327410	1614635530	70	0	37.10558	-122.64447	2.2	322.0	322.0	72.0	72.0	SRID=4326;POINT(-122.64447 37.10558)	1	large	883297.2251529987	89.6632424935397	92.00000000000001	0.0	0.0	-1	1002943	1001
211327410	1614635599	70	0	37.10613	-122.645	2.1	322.0	322.0	69.0	69.0	SRID=4326;POINT(-122.645 37.10613)	1	large	883297.2251529987	83.26654417158409	84.33333333333333	0.0	0.0	-1	1002944	1001
211327410	1614635669	70	0	37.10667	-122.64551	2.1	322.0	322.0	70.0	70.0	SRID=4326;POINT(-122.64551 37.10667)	1	large	883297.2251529987	81.14839042595172	85.55555555555556	0.0	0.0	-1	1002945	1001
211327410	1614635740	70	0	37.1072	-122.64601	2.0	323.8	321.0	71.0	71.0	SRID=4326;POINT(-122.64601 37.1072)	1	large	883297.2251529987	79.61328296637264	82.83333333333333	1.8000000000000114	2.8000000000000114	-1	1002946	1001
211327410	1614635808	70	0	37.1077	-122.64651	2.0	321.0	321.0	68.0	68.0	SRID=4326;POINT(-122.64651 37.1077)	1	large	883297.2251529987	76.7750452959422	79.33333333333333	2.8000000000000114	0.0	-1	1002920	1001
211327410	1614635869	70	0	37.10813	-122.64693	2.0	321.0	321.0	61.0	61.0	SRID=4326;POINT(-122.64693 37.10813)	1	large	883297.2251529987	65.43061630413186	71.16666666666667	0.0	0.0	-1	1002919	1001
211327410	1614635939	70	0	37.10861	-122.64743	1.9	321.0	321.0	70.0	70.0	SRID=4326;POINT(-122.64743 37.10861)	1	large	883297.2251529987	74.91879180684124	77.77777777777779	0.0	0.0	-1	1002918	1001
211327410	1614635999	70	0	37.10901	-122.64784	1.9	321.0	321.0	60.0	60.0	SRID=4326;POINT(-122.64784 37.10901)	1	large	883297.2251529987	62.02418696596395	66.66666666666667	0.0	0.0	-1	1002917	1001
211327410	1614636070	70	0	37.10948	-122.64832	1.8	321.0	321.0	71.0	71.0	SRID=4326;POINT(-122.64832 37.10948)	1	large	883297.2251529987	72.77178772508711	74.94444444444444	0.0	0.0	-1	1002892	1001
211327410	1614636139	70	0	37.10993	-122.64881	1.8	321.0	321.0	69.0	69.0	SRID=4326;POINT(-122.64881 37.10993)	1	large	883297.2251529987	71.55967356313461	72.83333333333334	0.0	0.0	-1	1002893	1001
211327410	1614636210	70	0	37.11038	-122.64926	1.8	321.0	321.0	71.0	71.0	SRID=4326;POINT(-122.64926 37.11038)	1	large	883297.2251529987	69.0965997021119	74.94444444444444	0.0	0.0	-1	1002894	1001
211327410	1614636279	70	0	37.11082	-122.64971	1.7	322.0	322.0	69.0	69.0	SRID=4326;POINT(-122.64971 37.11082)	1	large	883297.2251529987	68.16510898592689	69.0	1.0	0.0	-1	1002895	1001
211327410	1614636349	70	0	37.11124	-122.65013	1.7	322.0	322.0	70.0	70.0	SRID=4326;POINT(-122.65013 37.11124)	1	large	883297.2251529987	64.48987559771105	70.0	0.0	0.0	-1	1002896	1001
211327410	1614636418	70	0	37.11166	-122.65053	1.6	322.0	322.0	69.0	69.0	SRID=4326;POINT(-122.65053 37.11166)	1	large	883297.2251529987	63.30744872472476	65.16666666666667	0.0	0.0	-1	1002897	1001
211327410	1614636489	70	0	37.11207	-122.65091	1.6	325.5	321.0	71.0	71.0	SRID=4326;POINT(-122.65091 37.11207)	1	large	883297.2251529987	61.19540379400886	67.05555555555556	3.5	4.5	-1	1002898	1001
211327410	1614636558	70	0	37.11249	-122.65128	1.6	324.5	321.0	69.0	69.0	SRID=4326;POINT(-122.65128 37.11249)	1	large	883297.2251529987	61.60345496288696	65.16666666666667	1.0	3.5	-1	1002899	1001
211327410	1614636628	70	0	37.11288	-122.65162	1.5	327.5	320.0	70.0	70.0	SRID=4326;POINT(-122.65162 37.11288)	1	large	883297.2251529987	57.006179504924084	62.22222222222222	3.0	7.5	-1	1002900	1001
211327410	1614636689	70	0	37.11325	-122.65193	1.5	327.5	320.0	61.0	61.0	SRID=4326;POINT(-122.65193 37.11325)	1	large	883297.2251529987	53.401499531750225	54.22222222222223	0.0	7.5	-1	1002901	1001
211327410	1614636760	70	0	37.11364	-122.65225	1.5	326.5	319.0	71.0	71.0	SRID=4326;POINT(-122.65225 37.11364)	1	large	883297.2251529987	55.92922667268553	63.11111111111111	1.0	7.5	-1	1002902	1001
211327410	1614636829	70	0	37.11402	-122.65256	1.4	326.1	318.0	69.0	69.0	SRID=4326;POINT(-122.65256 37.11402)	1	large	883297.2251529987	54.40064750384549	57.49999999999999	0.39999999999997726	8.100000000000023	-1	1002903	1001
211327410	1614636899	70	0	37.11449	-122.65292	1.4	329.0	317.0	70.0	70.0	SRID=4326;POINT(-122.65292 37.11449)	1	large	883297.2251529987	66.082188753921	58.333333333333336	2.8999999999999773	12.0	-1	1002904	1001
211327410	1614636969	70	0	37.11467	-122.65307	1.4	327.0	315.0	70.0	70.0	SRID=4326;POINT(-122.65307 37.11467)	1	large	883297.2251529987	25.93567159909207	58.333333333333336	2.0	12.0	-1	1002905	1001
211327410	1614637039	70	0	37.11511	-122.65343	1.3	325.9	313.0	70.0	70.0	SRID=4326;POINT(-122.65343 37.11511)	1	large	883297.2251529987	63.045283786900846	54.44444444444446	1.1000000000000227	12.899999999999977	-1	1002906	1001
211327410	1614637109	70	0	37.11547	-122.65374	1.2	325.0	311.0	70.0	70.0	SRID=4326;POINT(-122.65374 37.11547)	1	large	883297.2251529987	52.41006495798998	50.55555555555556	0.8999999999999773	14.0	-1	1002907	1001
211327410	1614637179	70	0	37.1158	-122.65402	1.3	327.4	309.0	70.0	70.0	SRID=4326;POINT(-122.65402 37.1158)	1	large	883297.2251529987	47.8165909179113	54.44444444444446	2.3999999999999773	18.399999999999977	-1	1002908	1001
211327410	1614637250	70	0	37.11613	-122.65432	1.3	325.4	307.0	71.0	71.0	SRID=4326;POINT(-122.65432 37.11613)	1	large	883297.2251529987	48.92114598948301	55.22222222222223	2.0	18.399999999999977	-1	1002909	1001
211327410	1614637319	70	0	37.11645	-122.65459	1.2	324.9	305.0	69.0	69.0	SRID=4326;POINT(-122.65459 37.11645)	1	large	883297.2251529987	46.285906670815166	50.0	0.5	19.899999999999977	-1	1002910	1001
211327410	1614637389	70	0	37.11675	-122.65489	1.1	324.8	303.0	70.0	70.0	SRID=4326;POINT(-122.65489 37.11675)	1	large	883297.2251529987	46.06290489714779	50.0	0.0999999999999659	21.80000000000001	-1	1002911	1001
211327410	1614637459	70	0	37.11704	-122.65515	1.1	321.8	300.0	70.0	70.0	SRID=4326;POINT(-122.65515 37.11704)	1	large	883297.2251529987	42.7866472383618	50.0	3.0	21.80000000000001	-1	1002912	1001
211327410	1614637530	70	0	37.11731	-122.65543	1.1	319.8	298.0	71.0	71.0	SRID=4326;POINT(-122.65543 37.11731)	1	large	883297.2251529987	42.06310572378263	50.0	2.0	21.80000000000001	-1	1002913	1001
211327410	1614637601	70	0	37.11757	-122.6557	1.0	318.9	295.0	71.0	71.0	SRID=4326;POINT(-122.6557 37.11757)	1	large	883297.2251529987	40.5278761006124	50.0	0.9000000000000341	23.899999999999977	-1	1002914	1001
211327410	1614637668	70	0	37.1178	-122.65595	1.0	316.9	293.0	67.0	67.0	SRID=4326;POINT(-122.65595 37.1178)	1	large	883297.2251529987	36.545293913072584	50.0	2.0	23.899999999999977	-1	1002915	1001
211327410	1614637739	70	0	37.11802	-122.65621	0.9	317.5	291.0	71.0	71.0	SRID=4326;POINT(-122.65621 37.11802)	1	large	883297.2251529987	36.30284958711496	50.0	0.6000000000000227	26.5	-1	1002916	1001
211327410	1614637810	70	0	37.11822	-122.65646	0.9	315.5	289.0	71.0	71.0	SRID=4326;POINT(-122.65646 37.11822)	1	large	883297.2251529987	33.91548747390285	50.0	2.0	26.5	-1	1002948	1001
211327410	1614637879	70	0	37.11841	-122.65671	0.8	316.7	287.0	69.0	69.0	SRID=4326;POINT(-122.65671 37.11841)	1	large	883297.2251529987	33.07928261877646	50.0	1.1999999999999886	29.69999999999999	-1	1003067	1001
211327410	1614637948	70	0	37.11859	-122.65694	0.8	314.7	285.0	69.0	69.0	SRID=4326;POINT(-122.65694 37.11859)	1	large	883297.2251529987	30.865222348646633	50.0	2.0	29.69999999999999	-1	1003184	1001
211327410	1614638019	70	0	37.11877	-122.65717	0.8	312.7	283.0	71.0	71.0	SRID=4326;POINT(-122.65717 37.11877)	1	large	883297.2251529987	30.865185433475872	50.0	2.0	29.69999999999999	-1	1003068	1001
211327410	1614638089	70	0	37.11894	-122.6574	0.7	313.6	280.0	70.0	70.0	SRID=4326;POINT(-122.6574 37.11894)	1	large	883297.2251529987	30.039715226053293	50.0	0.9000000000000341	33.60000000000002	-1	1003216	1001
211327410	1614638159	70	0	37.1191	-122.65762	0.7	310.6	277.0	70.0	70.0	SRID=4326;POINT(-122.65762 37.1191)	1	large	883297.2251529987	28.52248009356346	50.0	3.0	33.60000000000002	-1	1003217	1001
211327410	1614638230	70	0	37.11924	-122.65784	0.7	307.6	274.0	71.0	71.0	SRID=4326;POINT(-122.65784 37.11924)	1	large	883297.2251529987	26.969388102709186	50.0	3.0	33.60000000000002	-1	1003218	1001
211327410	1614638299	70	0	37.11936	-122.65804	0.6	310.6	272.0	69.0	69.0	SRID=4326;POINT(-122.65804 37.11936)	1	large	883297.2251529987	23.985032472208644	50.0	3.0	38.60000000000002	-1	1003219	1001
211327410	1614638368	70	0	37.11947	-122.65824	0.5	305.8	269.0	69.0	69.0	SRID=4326;POINT(-122.65824 37.11947)	1	large	883297.2251529987	23.28613642606541	50.0	4.800000000000011	36.80000000000001	-1	1003220	1001
211327410	1614638439	70	0	37.11955	-122.65841	0.5	302.8	266.0	71.0	71.0	SRID=4326;POINT(-122.65841 37.11955)	1	large	883297.2251529987	18.924252767719246	50.0	3.0	36.80000000000001	-1	1003221	1001
211327410	1614638509	70	0	37.11963	-122.65858	0.4	296.6	263.0	70.0	70.0	SRID=4326;POINT(-122.65858 37.11963)	1	large	883297.2251529987	18.924238033837735	50.0	6.199999999999989	33.60000000000002	-1	1003222	1001
211327410	1614638579	70	0	37.1197	-122.65873	0.4	306.0	261.0	70.0	70.0	SRID=4326;POINT(-122.65873 37.1197)	1	large	883297.2251529987	16.662237560072427	50.0	9.399999999999977	45.0	-1	1003223	1001
211327410	1614638650	70	0	37.11977	-122.65887	0.4	304.0	259.0	71.0	71.0	SRID=4326;POINT(-122.65887 37.11977)	1	large	883297.2251529987	15.840387197536904	50.0	2.0	45.0	-1	1003224	1001
211327410	1614638719	70	0	37.11984	-122.659	0.4	302.0	257.0	69.0	69.0	SRID=4326;POINT(-122.659 37.11984)	1	large	883297.2251529987	15.034888382414138	50.0	2.0	45.0	-1	1003225	1001
211327410	1614638788	70	0	37.11992	-122.65913	0.4	312.3	256.0	69.0	69.0	SRID=4326;POINT(-122.65913 37.11992)	1	large	883297.2251529987	15.735092226659225	50.0	10.300000000000011	56.30000000000001	-1	1003226	1001
211327410	1614638849	70	0	37.11998	-122.65924	0.4	311.3	255.0	61.0	61.0	SRID=4326;POINT(-122.65924 37.11998)	1	large	883297.2251529987	12.77348357632794	50.0	1.0	56.30000000000001	-1	1003227	1001
211327410	1614638921	70	0	37.12006	-122.65937	0.4	309.3	253.0	72.0	72.0	SRID=4326;POINT(-122.65937 37.12006)	1	large	883297.2251529987	15.73507415044286	50.0	2.0	56.30000000000001	-1	1003229	1001
211327410	1614638989	70	0	37.12014	-122.65948	0.4	314.4	251.0	68.0	68.0	SRID=4326;POINT(-122.65948 37.12014)	1	large	883297.2251529987	14.261130210479685	50.0	5.099999999999966	63.39999999999998	-1	1003242	1001
211327410	1614639059	70	0	37.12025	-122.6596	0.4	323.9	248.0	70.0	70.0	SRID=4326;POINT(-122.6596 37.12025)	1	large	883297.2251529987	17.50536392290306	50.0	9.5	75.89999999999998	-1	1003230	1001
211327410	1614639129	70	0	37.12035	-122.65973	0.5	323.6	245.0	70.0	70.0	SRID=4326;POINT(-122.65973 37.12035)	1	large	883297.2251529987	17.300311608912565	50.0	0.2999999999999545	78.60000000000002	-1	1003231	1001
211327410	1614639199	70	0	37.12044	-122.65985	0.4	317.9	242.0	70.0	70.0	SRID=4326;POINT(-122.65985 37.12044)	1	large	883297.2251529987	15.779170844586199	50.0	5.7000000000000455	75.89999999999998	-1	1003232	1001
211327410	1614639269	70	0	37.12055	-122.65998	0.5	317.6	239.0	70.0	70.0	SRID=4326;POINT(-122.65998 37.12055)	1	large	883297.2251529987	18.151137392269725	50.0	0.2999999999999545	78.60000000000002	-1	1003233	1001
211327410	1614639339	70	0	37.12069	-122.66009	0.5	326.0	236.0	70.0	70.0	SRID=4326;POINT(-122.66009 37.12069)	1	large	883297.2251529987	19.82370645773939	50.0	8.399999999999977	90.0	-1	1003234	1001
211327410	1614639410	70	0	37.12084	-122.66022	0.5	323.0	233.0	71.0	71.0	SRID=4326;POINT(-122.66022 37.12084)	1	large	883297.2251529987	21.882534614417136	50.0	3.0	90.0	-1	1003235	1001
211327410	1614639479	70	0	37.12096	-122.66034	0.5	331.3	230.0	69.0	69.0	SRID=4326;POINT(-122.66034 37.12096)	1	large	883297.2251529987	18.42476297589837	50.0	8.300000000000011	101.30000000000001	-1	1003236	1001
211327410	1614639540	70	0	37.1211	-122.66042	0.5	328.3	227.0	61.0	61.0	SRID=4326;POINT(-122.66042 37.1211)	1	large	883297.2251529987	18.45202525256104	50.0	3.0	101.30000000000001	-1	1003237	1001
211327410	1614639599	70	0	37.12121	-122.66053	0.5	326.3	225.0	59.0	59.0	SRID=4326;POINT(-122.66053 37.12121)	1	large	883297.2251529987	16.889344369577742	50.0	2.0	101.30000000000001	-1	1003238	1001
211327410	1614639660	70	0	37.12132	-122.66065	0.5	334.8	223.0	61.0	61.0	SRID=4326;POINT(-122.66065 37.12132)	1	large	883297.2251529987	17.505259085396354	50.0	8.5	111.80000000000001	-1	1003239	1001
211327410	1614639731	70	0	37.12148	-122.66076	0.5	331.8	220.0	71.0	71.0	SRID=4326;POINT(-122.66076 37.12148)	1	large	883297.2251529987	21.889710497464577	50.0	3.0	111.80000000000001	-1	1003240	1001
211327410	1614639800	70	0	37.1216	-122.66083	0.4	334.5	218.0	69.0	69.0	SRID=4326;POINT(-122.66083 37.1216)	1	large	883297.2251529987	15.873541246405338	50.0	2.6999999999999886	116.5	-1	1003241	1001
211327410	1614639868	70	0	37.12174	-122.66092	0.4	333.5	217.0	68.0	68.0	SRID=4326;POINT(-122.66092 37.12174)	1	large	883297.2251529987	18.871518631344973	50.0	1.0	116.5	-1	1003215	1001
211327410	1614639929	70	0	37.12186	-122.66098	0.5	342.8	215.0	61.0	61.0	SRID=4326;POINT(-122.66098 37.12186)	1	large	883297.2251529987	15.491783803504156	50.0	9.300000000000011	127.80000000000001	-1	1003214	1001
211327410	1614639999	70	0	37.12203	-122.66101	0.5	341.8	215.0	70.0	70.0	SRID=4326;POINT(-122.66101 37.12203)	1	large	883297.2251529987	20.576708032901372	50.0	1.0	126.80000000000001	-1	1003213	1001
211327410	1614640068	70	0	37.12217	-122.66109	0.5	341.8	215.0	69.0	69.0	SRID=4326;POINT(-122.66109 37.12217)	1	large	883297.2251529987	18.45198304812607	50.0	0.0	126.80000000000001	-1	1003212	1001
211327410	1614640129	70	0	37.12231	-122.66114	0.6	348.9	214.0	61.0	61.0	SRID=4326;POINT(-122.66114 37.12231)	1	large	883297.2251529987	17.45150203263514	50.0	7.099999999999966	134.89999999999998	-1	1003187	1001
211327410	1614640199	70	0	37.12246	-122.66119	0.5	357.1	214.0	70.0	70.0	SRID=4326;POINT(-122.66119 37.12246)	1	large	883297.2251529987	18.60670958517497	50.0	8.200000000000045	143.10000000000002	-1	1003188	1001
211327410	1614640271	70	0	37.12262	-122.66123	0.6	348.9	214.0	72.0	72.0	SRID=4326;POINT(-122.66123 37.12262)	1	large	883297.2251529987	19.556272937910247	50.0	8.200000000000045	134.89999999999998	-1	1003189	1001
211327410	1614640339	70	0	37.12276	-122.66124	0.6	348.9	214.0	68.0	68.0	SRID=4326;POINT(-122.66124 37.12276)	1	large	883297.2251529987	16.806248847811407	50.0	0.0	134.89999999999998	-1	1003190	1001
211327410	1614640409	70	0	37.1229	-122.66127	0.4	349.9	215.0	70.0	70.0	SRID=4326;POINT(-122.66127 37.1229)	1	large	883297.2251529987	17.024048113720045	50.0	1.0	134.89999999999998	-1	1003191	1001
211327410	1614640479	70	0	37.12304	-122.6613	0.4	350.9	216.0	70.0	70.0	SRID=4326;POINT(-122.6613 37.12304)	1	large	883297.2251529987	17.024047607453614	50.0	1.0	134.89999999999998	-1	1003192	1001
211327410	1614640549	70	0	37.12317	-122.66131	0.4	351.9	217.0	70.0	70.0	SRID=4326;POINT(-122.66131 37.12317)	1	large	883297.2251529987	15.609867780550065	50.0	1.0	134.89999999999998	-1	1003193	1001
211327410	1614640619	70	0	37.12331	-122.66131	0.4	352.9	218.0	70.0	70.0	SRID=4326;POINT(-122.66131 37.12331)	1	large	883297.2251529987	16.778826650804845	50.0	1.0	134.89999999999998	-1	1003194	1001
211327410	1614640690	70	0	37.12344	-122.66134	0.4	354.9	220.0	71.0	71.0	SRID=4326;POINT(-122.66134 37.12344)	1	large	883297.2251529987	15.844118342140868	50.0	2.0	134.89999999999998	-1	1003195	1001
211327410	1614640759	70	0	37.1236	-122.66136	0.4	355.9	221.0	69.0	69.0	SRID=4326;POINT(-122.66136 37.1236)	1	large	883297.2251529987	19.27162286685184	50.0	1.0	134.89999999999998	-1	1003196	1001
211327410	1614640828	70	0	37.12368	-122.66139	0.5	348.8	222.0	69.0	69.0	SRID=4326;POINT(-122.66139 37.12368)	1	large	883297.2251529987	10.010839609128322	50.0	7.099999999999966	126.80000000000001	-1	1003197	1001
211327410	1614640901	70	0	37.12385	-122.66143	0.5	348.8	222.0	73.0	73.0	SRID=4326;POINT(-122.66143 37.12385)	1	large	883297.2251529987	20.732770964370175	50.0	0.0	126.80000000000001	-1	1003198	1001
211327410	1614640970	70	0	37.12415	-122.66142	0.6	342.9	222.0	69.0	69.0	SRID=4326;POINT(-122.66142 37.12415)	1	large	883297.2251529987	35.96743864590157	50.0	5.900000000000034	120.89999999999998	-1	1003199	1001
211327410	1614641040	70	0	37.12414	-122.66154	0.6	350.6	223.0	70.0	70.0	SRID=4326;POINT(-122.66154 37.12414)	1	large	883297.2251529987	11.578404663658258	50.0	7.7000000000000455	127.60000000000002	-1	1003200	1001
211327410	1614641111	70	0	37.12432	-122.66161	0.6	342.9	222.0	71.0	71.0	SRID=4326;POINT(-122.66161 37.12432)	1	large	883297.2251529987	22.594544809436265	50.0	7.7000000000000455	120.89999999999998	-1	1003201	1001
211327410	1614641179	70	0	37.1245	-122.66167	0.6	341.9	221.0	68.0	68.0	SRID=4326;POINT(-122.66167 37.1245)	1	large	883297.2251529987	22.328019084667012	50.0	1.0	120.89999999999998	-1	1003202	1001
211327410	1614641249	70	0	37.12469	-122.66173	0.6	348.6	220.0	70.0	70.0	SRID=4326;POINT(-122.66173 37.12469)	1	large	883297.2251529987	23.48799934859775	50.0	6.7000000000000455	128.60000000000002	-1	1003203	1001
211327410	1614641320	70	0	37.1249	-122.66178	0.6	348.6	220.0	71.0	71.0	SRID=4326;POINT(-122.66178 37.1249)	1	large	883297.2251529987	25.62157456917043	50.0	0.0	128.60000000000002	-1	1003204	1001
211327410	1614641381	70	0	37.12506	-122.66182	0.6	348.6	220.0	61.0	61.0	SRID=4326;POINT(-122.66182 37.12506)	1	large	883297.2251529987	19.55625650828105	50.0	0.0	128.60000000000002	-1	1003205	1001
211327410	1614641448	70	0	37.12524	-122.66186	0.6	348.6	221.0	67.0	67.0	SRID=4326;POINT(-122.66186 37.12524)	1	large	883297.2251529987	21.91165264893394	50.0	0.0	127.60000000000002	-1	1003206	1001
211327410	1614641520	70	0	37.12544	-122.66191	0.6	349.6	221.0	72.0	72.0	SRID=4326;POINT(-122.66191 37.12544)	1	large	883297.2251529987	24.44531760438077	50.0	1.0	128.60000000000002	-1	1003207	1001
211327410	1614641590	70	0	37.12554	-122.66198	0.6	349.6	221.0	70.0	70.0	SRID=4326;POINT(-122.66198 37.12554)	1	large	883297.2251529987	13.739157793424933	50.0	0.0	128.60000000000002	-1	1003208	1001
211327410	1614641659	70	0	37.12574	-122.66202	0.6	349.6	221.0	69.0	69.0	SRID=4326;POINT(-122.66202 37.12574)	1	large	883297.2251529987	24.275189243631694	50.0	0.0	128.60000000000002	-1	1003209	1001
211327410	1614641729	70	0	37.12606	-122.66203	0.6	350.6	222.0	70.0	70.0	SRID=4326;POINT(-122.66203 37.12606)	1	large	883297.2251529987	38.3636258253418	50.0	1.0	128.60000000000002	-1	1003210	1001
211327410	1614641799	70	0	37.1263	-122.66205	0.6	350.6	222.0	70.0	70.0	SRID=4326;POINT(-122.66205 37.1263)	1	large	883297.2251529987	28.827681148486093	50.0	0.0	128.60000000000002	-1	1003211	1001
211327410	1614641869	70	0	37.12653	-122.66207	0.6	350.6	222.0	70.0	70.0	SRID=4326;POINT(-122.66207 37.12653)	1	large	883297.2251529987	27.63196808298853	50.0	0.0	128.60000000000002	-1	1003228	1001
211327410	1614641939	70	0	37.12667	-122.66212	0.6	350.6	222.0	70.0	70.0	SRID=4326;POINT(-122.66212 37.12667)	1	large	883297.2251529987	17.451438250370323	50.0	0.0	128.60000000000002	-1	1003244	1001
211327410	1614642010	70	0	37.1268	-122.66218	0.6	350.6	222.0	71.0	71.0	SRID=4326;POINT(-122.66218 37.1268)	1	large	883297.2251529987	16.610260755924994	50.0	0.0	128.60000000000002	-1	1003287	1001
211327410	1614642079	70	0	37.12705	-122.66221	0.6	350.6	222.0	69.0	69.0	SRID=4326;POINT(-122.66221 37.12705)	1	large	883297.2251529987	30.1002045088772	50.0	0.0	128.60000000000002	-1	1003245	1001
211327410	1614642140	70	0	37.1274	-122.66217	0.6	351.6	223.0	61.0	61.0	SRID=4326;POINT(-122.66217 37.1274)	1	large	883297.2251529987	42.122363111820064	50.0	1.0	128.60000000000002	-1	1003275	1001
211327410	1614642209	70	0	37.12741	-122.66229	0.6	351.6	223.0	69.0	69.0	SRID=4326;POINT(-122.66229 37.12741)	1	large	883297.2251529987	11.577913489598258	50.0	0.0	128.60000000000002	-1	1003276	1001
211327410	1614642270	70	0	37.12768	-122.66226	0.6	351.6	223.0	61.0	61.0	SRID=4326;POINT(-122.66226 37.12768)	1	large	883297.2251529987	32.48700246829529	50.0	0.0	128.60000000000002	-1	1003277	1001
211327410	1614642340	70	0	37.12763	-122.66242	0.6	351.6	223.0	70.0	70.0	SRID=4326;POINT(-122.66242 37.12763)	1	large	883297.2251529987	16.482171014413254	50.0	0.0	128.60000000000002	-1	1003278	1001
211327410	1614642410	70	0	37.1278	-122.66245	0.6	352.6	223.0	70.0	70.0	SRID=4326;POINT(-122.66245 37.1278)	1	large	883297.2251529987	20.57669713869524	50.0	1.0	129.60000000000002	-1	1003279	1001
211327410	1614642479	70	0	37.12797	-122.66249	0.6	352.6	224.0	69.0	69.0	SRID=4326;POINT(-122.66249 37.12797)	1	large	883297.2251529987	20.73274638888236	50.0	0.0	128.60000000000002	-1	1003280	1001
211327410	1614642550	70	0	37.12816	-122.66251	0.5	350.8	224.0	71.0	71.0	SRID=4326;POINT(-122.66251 37.12816)	1	large	883297.2251529987	22.852022636878864	50.0	1.8000000000000114	126.80000000000001	-1	1003281	1001
211327410	1614642619	70	0	37.12864	-122.66239	0.5	350.8	224.0	69.0	69.0	SRID=4326;POINT(-122.66239 37.12864)	1	large	883297.2251529987	58.668700440400755	50.0	0.0	126.80000000000001	-1	1003282	1001
211327410	1614642689	70	0	37.12878	-122.66238	0.6	358.9	224.0	70.0	70.0	SRID=4326;POINT(-122.66238 37.12878)	1	large	883297.2251529987	16.80626156031114	50.0	8.099999999999966	134.89999999999998	-1	1003283	1001
211327410	1614642759	70	0	37.12891	-122.6624	0.5	8.1	225.0	70.0	70.0	SRID=4326;POINT(-122.6624 37.12891)	1	large	883297.2251529987	15.69811910554585	50.0	9.200000000000045	216.9	-1	1003284	1001
211327410	1614642829	70	0	37.12901	-122.66242	0.5	8.1	225.0	70.0	70.0	SRID=4326;POINT(-122.66242 37.12901)	1	large	883297.2251529987	12.13758801116871	50.0	0.0	216.9	-1	1003285	1001
211327410	1614642899	70	0	37.12913	-122.66243	0.5	8.1	225.0	70.0	70.0	SRID=4326;POINT(-122.66243 37.12913)	1	large	883297.2251529987	14.413845157379408	50.0	0.0	216.9	-1	1003286	1001
211327410	1614642970	70	0	37.12925	-122.6624	0.5	9.1	226.0	71.0	71.0	SRID=4326;POINT(-122.6624 37.12925)	1	large	883297.2251529987	14.667171120333862	50.0	1.0	216.9	-1	1003288	1001
211327410	1614643039	70	0	37.12936	-122.6624	0.5	10.1	227.0	69.0	69.0	SRID=4326;POINT(-122.6624 37.12936)	1	large	883297.2251529987	13.183377318430486	50.0	1.0	216.9	-1	1003301	1001
[truncated: 152,092 more rows]
